# Supplementary material for: Transposable elements orchestrate subgenome-convergent and -divergent transcription in common wheat
Source: Nat Commun. 2022 Nov 14;13:6940. doi: 10.1038/s41467-022-34290-w (PMC9663577; doi:10.1038/s41467-022-34290-w)
Supplement: Supplementary file 4 — Supplementary Data 1 [file 41467_2022_34290_MOESM4_ESM.xlsx]

## Sheet: Sheet1
Supplementary Data 1. Information of TFs whose bindings were profiled by DAP-seq. The longest isoform was selected for DAP assay.
number	TF	gene ID	TF family	# TFBS	with cannonical representative motifs by comparing with JASPAR	with cannonical representative de novo motifs	QC level	wheat functional genes	Arabidopsis orthologous genes	rice orthologous genes	the longest isoform and expression FPKM in seedling	all isoforms and expression FPKM in seedling
1	TraesCS1A02G220000	AP2-DREB-1A-1	AP2	244870	1	1	HC	NA	NA	LOC_Os10g41130	TraesCS1A02G220000.1:0.039995	TraesCS1A02G220000.1:0.039995
2	TraesCS1B02G233300	AP2-DREB-1B-1	AP2	228748	1	1	HC	NA	NA	LOC_Os10g41130	TraesCS1B02G233300.1:0.00419538	TraesCS1B02G233300.1:0.00419538
3	TraesCS1D02G221500	AP2-DREB-1D-1	AP2	244122	1	1	HC	NA	NA	LOC_Os10g41130	TraesCS1D02G221500.1:0.0205408	TraesCS1D02G221500.1:0.0205408
4	TraesCS2D02G425700	AP2-DREB-2D-1	AP2	239133	1	1	HC	NA	NA	LOC_Os04g52090:OsAP2-39	TraesCS2D02G425700.1:8.39389	TraesCS2D02G425700.1:8.39389
5	TraesCS4B02G325600	AP2-RAV-4B-1	AP2	424412	1	1	HC	NA	NA	LOC_Os01g04750	TraesCS4B02G325600.1:0.0276281	TraesCS4B02G325600.1:0.0276281
6	TraesCS4B02G299700	AP2-ERF-4B-2	AP2	5098	1	1	HC	NA	NA	LOC_Os03g08490;LOC_Os03g08500:OsBIERF4	TraesCS4B02G299700.1:26.8563	TraesCS4B02G299700.1:26.8563
7	TraesCS5B02G214400	AP2-ERF-5B-2	AP2	96729	1	1	HC	NA	NA	LOC_Os09g26420	TraesCS5B02G214400.1:13.8008	TraesCS5B02G214400.1:13.8008
8	TraesCS5B02G193200	AP2-DREB-5B-3	AP2	135566	1	1	HC	NA	AT1G22190:RAP2.4;AT2G22200;AT4G39780	LOC_Os08g31580:OsERF48|OsDRAP1;LOC_Os09g20350	TraesCS5B02G193200.1:0	TraesCS5B02G193200.1:0;TraesCS5B02G193200.2:0.444856
9	TraesCS6A02G243500	AP2-ERF-6A-1	AP2	69258	1	1	HC	NA	NA	LOC_Os02g43820:OsSta2	TraesCS6A02G243500.1:0.0279027	TraesCS6A02G243500.1:0.0279027
10	TraesCS6D02G225700	AP2-ERF-6D-1	AP2	35523	1	1	HC	NA	NA	LOC_Os02g43820:OsSta2	TraesCS6D02G225700.1:0	TraesCS6D02G225700.1:0
11	TraesCS1A02G193200	bHLH-1A-1	bHLH	11892	1	1	HC	NA	AT1G32640:ATMYC2///JAI1///JIN1///MYC2///RD22BP1///ZBF1;AT4G17880:MYC4;AT5G46760:MYC3;AT5G46830:ATNIG1///NIG1	LOC_Os10g42430:OsMYC2	TraesCS1A02G193200.1:2.42577	TraesCS1A02G193200.1:2.42577
12	TraesCS7D02G244300	bHLH-7D-2	bHLH	224	1	1	HC	NA	AT2G42280:AKS3///FBH4	LOC_Os08g39630:OsFBH1;LOC_Os09g31300	TraesCS7D02G244300.1:8.95106	TraesCS7D02G244300.1:8.95106
13	TraesCS2A02G526300	bZIP-2A-3	bZIP	129202	1	1	HC	NA	NA	LOC_Os04g54474:OsTGAP1|OsbZIP37	TraesCS2A02G526300.1:4.88884	TraesCS2A02G526300.1:4.88884
14	TraesCS3A02G378700	bZIP-3A-1	bZIP	175818	1	1	HC	NA	AT1G03970:GBF4;AT5G44080	LOC_Os01g64730:OsABF1|OsABI5|OREB1|OsbZIP10;LOC_Os05g36160	TraesCS3A02G378700.1:0.0642581	TraesCS3A02G378700.1:0.0642581
15	TraesCS3A02G337200	bZIP-3A-2	bZIP	113502	1	1	HC	NA	AT2G41070:ATBZIP12///DPBF4///EEL;AT3G56850:AREB3///DPBF3	LOC_Os01g59760:HBF2;LOC_Os05g41070:HBF1|OsbZIP42	TraesCS3A02G337200.1:0.615297	TraesCS3A02G337200.1:0.615297
16	TraesCS5B02G094300	bZIP-5B-3	bZIP	56164	1	1	HC	NA	AT3G62420:ATBZIP53///BZIP53	LOC_Os12g37410:OsOBF1|OsbZIP87;LOC_Os12g37415	TraesCS5B02G094300.1:4.12401	TraesCS5B02G094300.1:4.12401
17	TraesCS7A02G373800	bZIP-7A-1	bZIP	1495	1	1	HC	NA	AT5G11260:HY5///TED_5	LOC_Os01g40540;LOC_Os02g10860:OsbZIP18;LOC_Os06g39960:OsbZIP48	TraesCS7A02G373800.1:0.812116	TraesCS7A02G373800.1:0.812116
18	TraesCS4A02G017700	C2C2-Dof-4A-1	C2C2	259937	1	1	HC	NA	AT3G47500:CDF3;AT5G62430:CDF1	LOC_Os03g07360:OsDof12|OsCDF1;LOC_Os10g26620	TraesCS4A02G017700.1:6.93455	TraesCS4A02G017700.1:6.93455
19	TraesCS4D02G285100	C2C2-Dof-4D-1	C2C2	243497	1	1	HC	NA	AT3G47500:CDF3;AT5G62430:CDF1	LOC_Os03g07360:OsDof12|OsCDF1;LOC_Os10g26620	TraesCS4D02G285100.1:6.1897	TraesCS4D02G285100.1:6.1897
20	TraesCS2A02G002400	C2H2-2A-1	C2H2	230160	1	1	HC	NA	AT2G28200;AT5G03510	LOC_Os04g08060	TraesCS2A02G002400.1:0.0055694	TraesCS2A02G002400.1:0.0055694
21	TraesCS3A02G205800	C2H2-3A-1	C2H2	125633	1	1	HC	NA	NA	LOC_Os01g39110	TraesCS3A02G205800.1:0.0550765	TraesCS3A02G205800.1:0.0550765
22	TraesCS4D02G177000	EIL-4D-1	EIL	20791	1	1	HC	NA	AT2G27050:AtEIL1///EIL1;AT3G20770:AtEIN3///EIN3;AT5G21120:EIL2	LOC_Os03g20780;LOC_Os03g20790:OsEIL1|MHZ6	TraesCS4D02G177000.1:18.8433	TraesCS4D02G177000.1:18.8433
23	TraesCS2A02G264800	GARP-G2-2A-1	GARP	672630	1	1	HC	NA	AT4G37180	LOC_Os03g55590;LOC_Os07g02800	TraesCS2A02G264800.1:0	TraesCS2A02G264800.1:0;TraesCS2A02G264800.2:0
24	TraesCS2B02G277300	GARP-G2-2B-1	GARP	316825	1	1	HC	NA	AT4G37180	LOC_Os03g55590;LOC_Os07g02800	TraesCS2B02G277300.1:6.98178	TraesCS2B02G277300.1:6.98178
25	TraesCS4A02G242600	GARP-G2-4A-1	GARP	43303	1	1	HC	NA	NA	LOC_Os12g40100	TraesCS4A02G242600.1:0.00774445	TraesCS4A02G242600.1:0.00774445
26	TraesCS4D02G175000	GARP-G2-4D-2	GARP	301029	1	1	HC	NA	AT2G20400;AT4G28610:AtPHR1///PHR1	LOC_Os03g21240:OsPHR1|PHR1	TraesCS4D02G175000.1:0	TraesCS4D02G175000.1:0;TraesCS4D02G175000.2:0;TraesCS4D02G175000.3:0.061654;TraesCS4D02G175000.4:0
27	TraesCS5B02G075300	GARP-G2-5B-3	GARP	315378	1	1	HC	NA	AT1G49560	LOC_Os12g39640	TraesCS5B02G075300.1:4.79411	TraesCS5B02G075300.1:4.79411
28	TraesCS2A02G415900	HB-HD-ZIP-2A-2	HB	2765	1	1	HC	NA	AT4G16780:ATHB-2///ATHB2///HAT4///HB-2	LOC_Os04g46350	TraesCS2A02G415900.1:0.181372	TraesCS2A02G415900.1:0.181372
29	TraesCS6A02G240400	HB-HD-ZIP-6A-1	HB	77918	1	1	HC	NA	NA	LOC_Os02g43330:OsHOX24	TraesCS6A02G240400.1:0.0540447	TraesCS6A02G240400.1:0.0540447
30	TraesCS6A02G290800	HB-HD-ZIP-6A-2	HB	42577	1	1	HC	NA	AT3G01470:ATHB-1///ATHB1///HAT5///HB-1///HD-ZIP-1	LOC_Os02g49700	TraesCS6A02G290800.1:15.6891	TraesCS6A02G290800.1:15.6891
31	TraesCS6B02G321100	HB-HD-ZIP-6B-2	HB	54786	1	1	HC	NA	AT3G01470:ATHB-1///ATHB1///HAT5///HB-1///HD-ZIP-1	LOC_Os02g49700	TraesCS6B02G321100.1:19.9503	TraesCS6B02G321100.1:19.9503
32	TraesCS6A02G117600	HB-PHD-6A-1	HB	223167	1	1	HC	NA	AT4G29940:PRHA	LOC_Os02g05450	TraesCS6A02G117600.1:1.9548	TraesCS6A02G117600.1:1.9548
33	TraesCSU02G127200	HSF-U	HSF	33065	1	1	HC	NA	NA	NA	TraesCSU02G127200.1:0.0935348	TraesCSU02G127200.1:0.0935348
34	TraesCS2A02G363800	MYB-2A-2	MYB	2863	1	1	HC	NA	AT3G24310:ATMYB71///MYB305;AT4G13480:AtMYB79///MYB79	LOC_Os02g40530:OsMPS;LOC_Os04g42950	TraesCS2A02G363800.1:0.0103073	TraesCS2A02G363800.1:0.0103073
35	TraesCS7A02G553800	MYB-7A-3	MYB	200700	1	1	HC	NA	AT5G37260:CIR1///RVE2	LOC_Os06g51260	TraesCS7A02G553800.1:0	TraesCS7A02G553800.1:0;TraesCS7A02G553800.2:0.0334187;TraesCS7A02G553800.3:0;TraesCS7A02G553800.4:0;TraesCS7A02G553800.5:0
36	TraesCS2D02G576500	NAC-2D-6	NAC	1567	1	1	HC	NA	AT1G71930:ANAC030///VND7;AT5G66300:ANAC105///NAC105///VND3	LOC_Os08g01330:OsSWN3	TraesCS2D02G576500.2:0.150236	TraesCS2D02G576500.1:0.0597103;TraesCS2D02G576500.2:0.150236
37	TraesCS3A02G077900	NAC-3A-1	NAC	1849	1	1	HC	TaNAC019-3A(glutenin_and_starch_accumulation)	AT3G15170:ANAC054///ATNAC1///CUC1;AT3G29035:ANAC059///ATNAC3///NAC3///ORS1;AT5G07680:ANAC079///ANAC080///ATNAC4///NAC080///NAC4	LOC_Os01g01470:ONAC020;LOC_Os01g29840:ONAC026	TraesCS3A02G077900.1:0	TraesCS3A02G077900.1:0
38	TraesCS6A02G406700	NAC-6A-1	NAC	263558	1	1	HC	NA	NA	LOC_Os02g57650	TraesCS6A02G406700.1:6.64369	TraesCS6A02G406700.1:6.64369
39	TraesCS6B02G451300	NAC-6B-1	NAC	248604	1	1	HC	NA	NA	LOC_Os02g57650	TraesCS6B02G451300.1:6.22276	TraesCS6B02G451300.1:6.22276
40	TraesCS6D02G390200	NAC-6D-1	NAC	158055	1	1	HC	NA	NA	LOC_Os02g57650	TraesCS6D02G390200.1:10.0667	TraesCS6D02G390200.1:10.0667
41	TraesCS7A02G357500	NAC-7A-1	NAC	2532	1	1	HC	NA	NA	LOC_Os06g36480	TraesCS7A02G357500.1:0.0071666	TraesCS7A02G357500.1:0.0071666
42	TraesCS7D02G295100	NAC-7D-2	NAC	611	1	1	HC	NA	NA	LOC_Os03g18729;LOC_Os08g06140:OsNTL2	TraesCS7D02G295100.1:0	TraesCS7D02G295100.1:0;TraesCS7D02G295100.2:0;TraesCS7D02G295100.3:0;TraesCS7D02G295100.4:0;TraesCS7D02G295100.5:0.005492
43	TraesCS7B02G142200	SBP-7B-2	SBP	4112	1	1	HC	NA	AT1G20980:ATSPL14///FBR6///SPL14///SPL1R2;AT1G76580	LOC_Os08g40260	TraesCS7B02G142200.1:0	TraesCS7B02G142200.1:0;TraesCS7B02G142200.2:0
44	TraesCS2A02G389200	Trihelix-2A-1	Trihelix	187258	1	1	HC	NA	NA	LOC_Os04g45750:GT-2	TraesCS2A02G389200.1:0	TraesCS2A02G389200.1:0;TraesCS2A02G389200.2:0;TraesCS2A02G389200.3:0
45	TraesCS2B02G304400	Trihelix-2B-1	Trihelix	9419	1	1	HC	NA	AT2G33550	LOC_Os02g31160;LOC_Os04g32590	TraesCS2B02G304400.1:0	TraesCS2B02G304400.1:0;TraesCS2B02G304400.2:0.0067146
46	TraesCS5B02G311500	AP2-B	AP2	188	1	0	MC	NA	NA	LOC_Os09g35010:OsDREB1B	TraesCS5B02G311500.1:0.467362	TraesCS5B02G311500.1:0.467362
47	TraesCS5D02G317700	AP2-D	AP2	526	1	0	MC	NA	NA	LOC_Os09g35010:OsDREB1B	TraesCS5D02G317700.1:0.735046	TraesCS5D02G317700.1:0.735046
48	TraesCS3A02G099200	AP2-ERF-3A-1	AP2	304	1	0	MC	NA	AT2G40340:AtERF48///DREB2C	LOC_Os01g07120:OsDREB2A	TraesCS3A02G099200.1:0.776353	TraesCS3A02G099200.1:0.776353
49	TraesCS5B02G481300	AP2-ERF-5B-1	AP2	79	1	0	MC	NA	NA	LOC_Os03g60120	TraesCS5B02G481300.1:3.44826	TraesCS5B02G481300.1:3.44826
50	TraesCS5D02G481700	AP2-ERF-5D-1	AP2	27	1	0	MC	NA	NA	LOC_Os03g60120	TraesCS5D02G481700.1:6.85745	TraesCS5D02G481700.1:6.85745
51	TraesCS6A02G196500	AP2-ERF-6A-2	AP2	3073	1	0	MC	NA	AT4G13040	LOC_Os02g29550	TraesCS6A02G196500.2:0.547288	TraesCS6A02G196500.1:0.621585;TraesCS6A02G196500.2:0.547288
52	TraesCS5A02G473800	Q-5A-1	AP2	158	1	0	MC	Q(confers_the_free-threshing_character_and_influences_many_other_agronomically_important_traits)	AT2G28550:RAP2.7///TOE1	LOC_Os03g60430:OsIDS1;LOC_Os05g28800;LOC_Os07g13170:SNB|SSH1	TraesCS5A02G473800.1:0.612229	TraesCS5A02G473800.1:0.612229;TraesCS5A02G473800.2:0;TraesCS5A02G473800.3:0
53	TraesCS5B02G486900	Q-5B-1	AP2	208	1	0	MC	Q(confers_the_free-threshing_character_and_influences_many_other_agronomically_important_traits)	AT2G28550:RAP2.7///TOE1	LOC_Os03g60430:OsIDS1;LOC_Os05g28800;LOC_Os07g13170:SNB|SSH1	TraesCS5B02G486900.1:0.21242	TraesCS5B02G486900.1:0.21242
54	TraesCS3A02G000400	bHLH-3A-2	bHLH	76	1	0	MC	NA	AT1G10585;AT1G10586	LOC_Os01g01840;LOC_Os01g01870	TraesCS3A02G000400.1:0.852569	TraesCS3A02G000400.1:0.852569
55	TraesCS5A02G503500	bHLH-5A-1	bHLH	68	1	0	MC	NA	NA	LOC_Os03g04310:RAI1	TraesCS5A02G503500.1:0.00409057	TraesCS5A02G503500.1:0.00409057
56	TraesCS6A02G315700	bHLH-6A-1	bHLH	53	1	0	MC	NA	NA	LOC_Os02g52190	TraesCS6A02G315700.1:0.08608	TraesCS6A02G315700.1:0.08608
57	TraesCS7A02G245800	bHLH-7A-2	bHLH	47	1	0	MC	NA	AT2G42280:AKS3///FBH4	LOC_Os08g39630:OsFBH1;LOC_Os09g31300	TraesCS7A02G245800.1:8.9046	TraesCS7A02G245800.1:8.9046
58	TraesCS7A02G307700	bHLH-7A-3	bHLH	21	1	0	MC	NA	AT1G51070:bHLH115;AT5G54680:bHLH105///ILR3	LOC_Os08g04390:OsPRI1|OsbHLH115	TraesCS7A02G307700.1:4.70546	TraesCS7A02G307700.1:4.70546
59	TraesCSU02G029400	bHLH-U	bHLH	39	1	0	MC	NA	NA	NA	TraesCSU02G029400.1:0	TraesCSU02G029400.1:0;TraesCSU02G029400.2:0;TraesCSU02G029400.3:0;TraesCSU02G029400.4:0
60	TraesCS5D02G428400	PIF-5D-1	bHLH	78	1	0	MC	NA	AT2G43010:AtPIF4///PIF4///SRL2;AT3G59060:PIF5///PIL6	LOC_Os03g56950:OsPIL13|OsPIL1;LOC_Os06g47980;LOC_Os07g05010:OsPIL14|OsPIF14	TraesCS5D02G428400.2:0.0338234	TraesCS5D02G428400.1:0;TraesCS5D02G428400.2:0.0338234
61	TraesCS2A02G467100	bZIP-2A-2	bZIP	24	1	0	MC	NA	NA	NA	TraesCS2A02G467100.1:2.38302	TraesCS2A02G467100.1:2.38302
62	TraesCS5A02G250400	bZIP-5A-1	bZIP	70	1	0	MC	NA	NA	LOC_Os09g29820:OsTFX1|OsbZIP73	TraesCS5A02G250400.1:0.13381	TraesCS5A02G250400.1:0.13381
63	TraesCS6A02G154600	bZIP-6A-1	bZIP	10	1	0	MC	NA	AT5G24800:ATBZIP9///BZIP9///BZO2H2	LOC_Os02g07840;LOC_Os02g16680:RITA1;LOC_Os06g45140:OsbZIP52|RISBZ5	TraesCS6A02G154600.2:0	TraesCS6A02G154600.1:0;TraesCS6A02G154600.2:0;TraesCS6A02G154600.3:0
64	TraesCS7A02G420400	bZIP-A	bZIP	255	1	0	MC	NA	AT2G16770:bZIP23;AT4G35040:bZIP19	LOC_Os06g50310:APIP5|OsbZIP53	TraesCS7A02G420400.1:1.53188	TraesCS7A02G420400.1:1.53188
65	TraesCS7B02G321300	bZIP-B	bZIP	579	1	0	MC	NA	AT2G16770:bZIP23;AT4G35040:bZIP19	LOC_Os06g50310:APIP5|OsbZIP53	TraesCS7B02G321300.1:0.445939	TraesCS7B02G321300.1:0.445939
66	TraesCS2A02G100800	C2C2-Dof-2A-1	C2C2	203	1	0	MC	NA	AT5G39660:CDF2	LOC_Os01g15900:RDD1;LOC_Os01g17000;LOC_Os07g48570:OsDof24	TraesCS2A02G100800.1:5.32358	TraesCS2A02G100800.1:5.32358
67	TraesCS2D02G100300	C2C2-Dof-2D-1	C2C2	91	1	0	MC	NA	AT5G39660:CDF2	LOC_Os01g15900:RDD1;LOC_Os01g17000;LOC_Os07g48570:OsDof24	TraesCS2D02G100300.1:5.26459	TraesCS2D02G100300.1:5.26459
68	TraesCS6A02G146200	GARP-ARR-6A-1	GARP	510	1	0	MC	NA	AT2G25180:ARR12///RR12;AT4G31920:ARR10///RR10	LOC_Os02g08500:LEPTO1|OsRR24|DLC1	TraesCS6A02G146200.3:0	TraesCS6A02G146200.1:0;TraesCS6A02G146200.2:0;TraesCS6A02G146200.3:0;TraesCS6A02G146200.4:0.0608068
69	TraesCS2D02G385500	GNI-2D	HB	354	1	0	MC	GNI-D1(grain_number;grain_weight)	AT2G18550:ATHB21///HB-2///HB21;AT4G36740:ATHB40///HB-5///HB40;AT5G66700:ATHB53///HB-8///HB53	LOC_Os07g39320:Oshox14	TraesCS2D02G385500.1:0	TraesCS2D02G385500.1:0;TraesCS2D02G385500.2:0
70	TraesCSU02G009800	GNI-U	HB	346	1	0	MC	GNI-A1(grain_number;grain_weight)	NA	NA	TraesCSU02G009800.1:0	TraesCSU02G009800.1:0;TraesCSU02G009800.2:0
71	TraesCS1A02G365900	MYB-1A-1	MYB	149	1	0	MC	NA	NA	LOC_Os01g50720;LOC_Os05g46610	TraesCS1A02G365900.1:0.0286518	TraesCS1A02G365900.1:0.0286518
72	TraesCS1A02G366200	MYB-1A-2	MYB	158	1	0	MC	NA	NA	LOC_Os01g50720;LOC_Os05g46610	TraesCS1A02G366200.1:0.0150691	TraesCS1A02G366200.1:0.0150691
73	TraesCS2A02G152700	MYB-2A-1	MYB	153	1	0	MC	NA	NA	LOC_Os07g44090	TraesCS2A02G152700.1:0.185373	TraesCS2A02G152700.1:0.185373
74	TraesCS3A02G056000	MYB-3A-1	MYB	135	1	0	MC	NA	AT4G24210:SLY1	NA	TraesCS3A02G056000.1:3.04858	TraesCS3A02G056000.1:3.04858
75	TraesCS3D02G056100	MYB-3D-1	MYB	77	1	0	MC	NA	AT4G24210:SLY1	NA	TraesCS3D02G056100.1:3.4985	TraesCS3D02G056100.1:3.4985
76	TraesCS4A02G173300	MYB-4A-1	MYB	180	1	0	MC	NA	AT5G59780:ATMYB59///ATMYB59-1///ATMYB59-2///ATMYB59-3///MYB59	LOC_Os11g47460;LOC_Os12g37970	TraesCS4A02G173300.2:0.0805875	TraesCS4A02G173300.1:0;TraesCS4A02G173300.2:0.0805875
77	TraesCS4A02G411900	MYB-4A-2	MYB	131	1	0	MC	NA	NA	NA	TraesCS4A02G411900.1:0.0230369	TraesCS4A02G411900.1:0.0230369
78	TraesCS5A02G227400	MYB-5A-1	MYB	399	1	0	MC	NA	AT1G74650:ATMYB31///ATY13///MYB31;AT3G28910:ATMYB30///MYB30;AT5G62470:ATMYB96///MYB96///MYBCOV1	LOC_Os08g33940;LOC_Os09g24800	TraesCS5A02G227400.1:0.378376	TraesCS5A02G227400.1:0.378376
79	TraesCS5B02G086900	MYB-5B-1	MYB	154	1	0	MC	NA	AT2G37630:AS1///ATMYB91///ATPHAN///MYB91	LOC_Os12g38400:OsMYB91	TraesCS5B02G086900.1:0.281595	TraesCS5B02G086900.1:0.281595
80	TraesCS6D02G126900	MYB-6D-1	MYB	596	1	0	MC	NA	NA	NA	TraesCS6D02G126900.1:0	TraesCS6D02G126900.1:0
81	TraesCS7A02G021800	MYB-7A-5	MYB	36	1	0	MC	NA	NA	LOC_Os10g22484	TraesCS7A02G021800.1:1.15425	TraesCS7A02G021800.1:1.15425
82	TraesCS3B02G515900	Tamyb10-3B	MYB	232	1	0	MC	Tamyb10-B1(Red_grain_colour)	NA	LOC_Os03g29614:Osmyb3|SG3	TraesCS3B02G515900.1:0	TraesCS3B02G515900.1:0
83	TraesCS3D02G468400	Tamyb10-3D	MYB	490	1	0	MC	Myb10-D/PHS-3D(Pre-harvest_sprouting(PHS))	NA	LOC_Os03g29614:Osmyb3|SG3	TraesCS3D02G468400.1:0	TraesCS3D02G468400.1:0
84	TraesCS1D02G004800	NAC-1D-1	NAC	39	1	0	MC	NA	NA	NA	TraesCS1D02G004800.1:0	TraesCS1D02G004800.1:0
85	TraesCS2A02G101900	NAC-2A-3	NAC	184	1	0	MC	NA	NA	LOC_Os07g48450	TraesCS2A02G101900.1:1.27774	TraesCS2A02G101900.1:1.27774
86	TraesCS2A02G102000	NAC-2A-4	NAC	329	1	0	MC	NA	NA	LOC_Os07g48450	TraesCS2A02G102000.1:1.48188	TraesCS2A02G102000.1:1.48188
87	TraesCS3D02G078500	NAC-3D-1	NAC	297	1	0	MC	TaNAC019-3D(glutenin_and_starch_accumulation)	AT3G15170:ANAC054///ATNAC1///CUC1;AT3G29035:ANAC059///ATNAC3///NAC3///ORS1;AT5G07680:ANAC079///ANAC080///ATNAC4///NAC080///NAC4	LOC_Os01g01470:ONAC020;LOC_Os01g29840:ONAC026	TraesCS3D02G078500.1:0	TraesCS3D02G078500.1:0
88	TraesCS7A02G299600	NAC-7A-2	NAC	195	1	0	MC	NA	NA	LOC_Os03g18729;LOC_Os08g06140:OsNTL2	TraesCS7A02G299600.3:0	TraesCS7A02G299600.1:0.0291468;TraesCS7A02G299600.2:0;TraesCS7A02G299600.3:0;TraesCS7A02G299600.4:0
89	TraesCS7B02G187600	NAC-7B-2	NAC	194	1	0	MC	NA	NA	LOC_Os03g18729;LOC_Os08g06140:OsNTL2	TraesCS7B02G187600.1:0	TraesCS7B02G187600.1:0;TraesCS7B02G187600.2:0.0242089;TraesCS7B02G187600.3:0;TraesCS7B02G187600.4:0;TraesCS7B02G187600.5:0;TraesCS7B02G187600.6:0
90	TraesCS6A02G108300	NAM-B1-6A-1	NAC	292	1	0	MC	Gpc-A1/NAM-A1(grain_protein,_zinc,_and_iron_content)	AT1G61110:anac025///NAC025	LOC_Os07g37920	TraesCS6A02G108300.2:0	TraesCS6A02G108300.1:0;TraesCS6A02G108300.2:0
91	TraesCS6D02G096300	NAM-B1-6D-1	NAC	416	1	0	MC	Gpc-D1/NAM-D1(grain_protein,_zinc,_and_iron_content)	AT1G61110:anac025///NAC025	LOC_Os07g37920	TraesCS6D02G096300.1:0.0422294	TraesCS6D02G096300.1:0.0422294
92	TraesCS1D02G122400	WRKY-1D-2	WRKY	7900	1	0	MC	NA	AT5G26170:ATWRKY50///WRKY50	LOC_Os01g09100:OsWRKY10;LOC_Os05g09020:OsWRKY67	TraesCS1D02G122400.1:0.998382	TraesCS1D02G122400.1:0.998382
93	TraesCS4D02G085300	Alfin-4D-1	Alfin	104	0	0	LC	NA	AT1G14510:AL7///AtAL7	LOC_Os11g14010	TraesCS4D02G085300.1:4.65505	TraesCS4D02G085300.1:4.65505
94	TraesCS2A02G144100	B3-2A-1	B3	214	0	0	LC	NA	NA	LOC_Os01g13300	TraesCS2A02G144100.1:0	TraesCS2A02G144100.1:0;TraesCS2A02G144100.2:0
95	TraesCS2B02G231800	B3-2B-2	B3	41	0	0	LC	NA	NA	LOC_Os07g37610:GD1	TraesCS2B02G231800.1:1.96531	TraesCS2B02G231800.1:1.96531
96	TraesCS4A02G233900	B3-4A-1	B3	133	0	0	LC	NA	NA	NA	TraesCS4A02G233900.1:0.0175168	TraesCS4A02G233900.1:0.0175168
97	TraesCS4B02G251500	B3-4B-1	B3	102	0	0	LC	NA	NA	LOC_Os02g10420;LOC_Os03g11370;LOC_Os08g30500	TraesCS4B02G251500.1:0	TraesCS4B02G251500.1:0
98	TraesCS4B02G030300	B3-4B-2	B3	74	0	0	LC	NA	NA	NA	TraesCS4B02G030300.1:0.0480687	TraesCS4B02G030300.1:0.0480687;TraesCS4B02G030300.2:0
99	TraesCS5A02G438600	B3-5A-1	B3	95	0	0	LC	NA	NA	NA	TraesCS5A02G438600.1:0.014657	TraesCS5A02G438600.1:0.014657
100	TraesCS5B02G073500	B3-5B-1	B3	112	0	0	LC	NA	NA	NA	TraesCS5B02G073500.1:0	TraesCS5B02G073500.1:0;TraesCS5B02G073500.2:0;TraesCS5B02G073500.3:0
101	TraesCS5D02G076800	B3-5D-2	B3	31	0	0	LC	NA	AT4G33280	LOC_Os03g42420;LOC_Os03g42430;LOC_Os12g40090;LOC_Os12g40120	TraesCS5D02G076800.1:0.733245	TraesCS5D02G076800.1:0.733245
102	TraesCS6D02G384000	B3-6D-1	B3	26	0	0	LC	NA	NA	NA	TraesCS6D02G384000.1:1.9642	TraesCS6D02G384000.1:1.9642
103	TraesCS6D02G102000	B3-6D-2	B3	117	0	0	LC	NA	NA	NA	TraesCS6D02G102000.1:3.83768	TraesCS6D02G102000.1:3.83768
104	TraesCS7B02G294500	B3-7B-1	B3	124	0	0	LC	NA	NA	LOC_Os06g42630	TraesCS7B02G294500.1:0	TraesCS7B02G294500.1:0;TraesCS7B02G294500.2:0
105	TraesCS7D02G388100	B3-7D-1	B3	161	0	0	LC	NA	NA	LOC_Os06g42630	TraesCS7D02G388100.1:0.00746695	TraesCS7D02G388100.1:0.00746695
106	TraesCS2D02G307600	B3-ARF-2D-1	B3	8	0	0	LC	NA	AT1G59750:ARF1	LOC_Os02g35140;LOC_Os04g36054	TraesCS2D02G307600.1:0	TraesCS2D02G307600.1:0;TraesCS2D02G307600.2:0;TraesCS2D02G307600.3:0;TraesCS2D02G307600.4:0
107	TraesCS3A02G246000	B3-ARF-3A-1	B3	87	0	0	LC	NA	AT2G33860:ARF3///ETT	LOC_Os01g48060:OsETT2|OsETTIN2;LOC_Os05g48870:OsETTIN1|OsARF15	TraesCS3A02G246000.1:0	TraesCS3A02G246000.1:0;TraesCS3A02G246000.2:0
108	TraesCS3B02G475800	B3-ARF-3B-2	B3	180	0	0	LC	NA	AT5G62000:ARF1-BP///ARF2///HSS///ORE14	LOC_Os01g70270	TraesCS3B02G475800.1:7.39125	TraesCS3B02G475800.1:7.39125
109	TraesCS6A02G338000	BES1-6A-1	BES1	42	0	0	LC	NA	NA	NA	TraesCS6A02G338000.1:0.0131947	TraesCS6A02G338000.1:0.0131947
110	TraesCS3A02G139000	BES1-A	BES1	70	0	0	LC	NA	AT1G78700:BEH4;AT4G18890:BEH3	LOC_Os01g10610	TraesCS3A02G139000.1:1.83076	TraesCS3A02G139000.1:1.83076
111	TraesCS3B02G156600	BES1-B	BES1	134	0	0	LC	NA	AT1G78700:BEH4;AT4G18890:BEH3	LOC_Os01g10610	TraesCS3B02G156600.1:1.06088	TraesCS3B02G156600.1:1.06088
112	TraesCS3D02G139300	BES1-D	BES1	73	0	0	LC	NA	AT1G78700:BEH4;AT4G18890:BEH3	LOC_Os01g10610	TraesCS3D02G139300.1:1.33008	TraesCS3D02G139300.1:1.33008
113	TraesCS4B02G397300	bHLH-4B-1	bHLH	132	0	0	LC	NA	AT1G63650:AtEGL3///ATMYC-2///EGL1///EGL3;AT4G00480:ATMYC1///myc1;AT4G09820:AtTT8///BHLH42///TT8;AT5G41315:GL3///GL3///MYC6.2	LOC_Os01g39430;LOC_Os01g39560;LOC_Os04g47040;LOC_Os04g47059:Kala4|OsS1;LOC_Os04g47080;LOC_Os11g15210	TraesCS4B02G397300.1:0.158477	TraesCS4B02G397300.1:0.158477
114	TraesCS5A02G441900	bHLH-5A-4	bHLH	43	0	0	LC	NA	AT1G03040;AT4G02590:UNE12;AT5G58010:LRL3	LOC_Os03g58330;LOC_Os07g08440	TraesCS5A02G441900.1:1.88703	TraesCS5A02G441900.1:1.88703
115	TraesCS5B02G422000	PIF-5B-1	bHLH	70	0	0	LC	NA	AT2G43010:AtPIF4///PIF4///SRL2;AT3G59060:PIF5///PIL6	LOC_Os03g56950:OsPIL13|OsPIL1;LOC_Os06g47980;LOC_Os07g05010:OsPIL14|OsPIF14	TraesCS5B02G422000.1:0.0612412	TraesCS5B02G422000.1:0.0612412;TraesCS5B02G422000.2:0
116	TraesCS7D02G413100	bZIP-D	bZIP	287	0	0	LC	NA	AT2G16770:bZIP23;AT4G35040:bZIP19	LOC_Os06g50310:APIP5|OsbZIP53	TraesCS7D02G413100.1:1.05362	TraesCS7D02G413100.1:1.05362
117	TraesCS2A02G591200	C2-A	C2C2	19	0	0	LC	NA	AT3G50410:OBP1;AT5G66940	LOC_Os04g58190:OsDOF18	TraesCS2A02G591200.1:0.148516	TraesCS2A02G591200.1:0.148516
118	TraesCS2B02G592700	C2-B	C2C2	17	0	0	LC	NA	AT3G50410:OBP1;AT5G66940	LOC_Os04g58190:OsDOF18	TraesCS2B02G592700.1:0.309063	TraesCS2B02G592700.1:0.309063
119	TraesCS2D02G563000	C2-D	C2C2	4	0	0	LC	NA	AT3G50410:OBP1;AT5G66940	LOC_Os04g58190:OsDOF18	TraesCS2D02G563000.1:0.0978267	TraesCS2D02G563000.1:0.0978267
120	TraesCS3A02G532000	TdDof-3A	C2C2	585	0	0	LC	TdDof/SSt1(solid_stem)	AT3G55370:OBP3;AT5G02460	NA	TraesCS3A02G532000.1:0.112385	TraesCS3A02G532000.1:0.112385
121	TraesCS3D02G054300	C2H2-3D-2	C2H2	21	0	0	LC	NA	AT1G34370:AtSTOP1///STOP1	LOC_Os01g65080;LOC_Os12g07280:ART1	TraesCS3D02G054300.1:0.025918	TraesCS3D02G054300.1:0.025918
122	TraesCS4A02G236000	C2H2-4A-1	C2H2	933	0	0	LC	NA	AT1G27730:STZ///ZAT10;AT3G19580:AZF2///ZF2;AT3G49930;AT5G67450:AZF1///ZF1	LOC_Os03g41390:OsMSR15;LOC_Os03g55540;LOC_Os07g10870;LOC_Os08g20580:OsCTZFP8;LOC_Os12g39400:ZFP252|RZF71	TraesCS4A02G236000.1:1.52583	TraesCS4A02G236000.1:1.52583
123	TraesCS5B02G366500	C2H2-5B-1	C2H2	41	0	0	LC	NA	AT1G30970:SUF4	LOC_Os09g38790:SIP1|OsSUF4	TraesCS5B02G366500.1:2.90784	TraesCS5B02G366500.1:2.90784
124	TraesCS6A02G091500	C2H2-6A-1	C2H2	49	0	0	LC	NA	AT1G04850	LOC_Os02g30180	TraesCS6A02G091500.1:4.16178	TraesCS6A02G091500.1:4.16178
125	TraesCS6B02G119800	C2H2-6B-1	C2H2	39	0	0	LC	NA	AT1G04850	LOC_Os02g30180	TraesCS6B02G119800.1:3.95343	TraesCS6B02G119800.1:3.95343
126	TraesCS6D02G049300	C2H2-6D-2	C2H2	856	0	0	LC	NA	AT1G72050:TFIIIA	LOC_Os02g02424;LOC_Os05g03020	TraesCS6D02G049300.1:2.5066	TraesCS6D02G049300.1:2.5066
127	TraesCS3D02G407400	REF6-3D-1	C2H2	4342	0	0	LC	NA	NA	LOC_Os01g67970:JMJ705	TraesCS3D02G407400.1:0	TraesCS3D02G407400.1:0
128	TraesCS1A02G346500	C3H-1A-1	C3H	88	0	0	LC	NA	NA	LOC_Os01g53650:OsC3H10;LOC_Os05g45020	TraesCS1A02G346500.1:0.0139325	TraesCS1A02G346500.1:0.0139325
129	TraesCS1D02G072200	C3H-1D-2	C3H	29	0	0	LC	NA	AT2G40140:ATSZF2///CZF1///SZF2///ZFAR1;AT3G55980:ATSZF1///SZF1;AT5G12850;AT5G58620:TZF9	LOC_Os05g03760:OsTZF5	TraesCS1D02G072200.1:9.7215	TraesCS1D02G072200.1:9.7215
130	TraesCS3A02G107200	C3H-3A-1	C3H	153	0	0	LC	NA	AT2G19810:AtOZF1///AtTZF2///OZF1///TZF2;AT2G25900:ATCTH///ATTZF1;AT4G29190:AtC3H49///AtOZF2///AtTZF3///OZF2///TZF3	LOC_Os01g09620:OsDOS;LOC_Os05g10670:OsTZF1;LOC_Os07g38740	TraesCS3A02G107200.1:1.51507	TraesCS3A02G107200.1:1.51507
131	TraesCS3A02G423200	C3H-3A-2	C3H	19	0	0	LC	NA	NA	LOC_Os01g68860:C3H12	TraesCS3A02G423200.1:0	TraesCS3A02G423200.1:0;TraesCS3A02G423200.2:0;TraesCS3A02G423200.3:0;TraesCS3A02G423200.4:0;TraesCS3A02G423200.5:0;TraesCS3A02G423200.6:0;TraesCS3A02G423200.7:0.00372136;TraesCS3A02G423200.8:0
132	TraesCS7B02G191500	C3H-7B-1	C3H	15	0	0	LC	NA	AT3G08505	LOC_Os06g21390:MKRN	TraesCS7B02G191500.1:4.03124	TraesCS7B02G191500.1:4.03124
133	TraesCS7A02G108400	DBB-7A-1	DBB	221	0	0	LC	NA	AT1G78600:BBX22///DBB3///LZF1///STH3	LOC_Os06g05890	TraesCS7A02G108400.1:3.26971	TraesCS7A02G108400.1:3.26971
134	TraesCS1B02G095600	DBP-1B-1	DBP	67	0	0	LC	NA	AT3G62260	LOC_Os01g19130;LOC_Os05g04360	TraesCS1B02G095600.1:5.73785	TraesCS1B02G095600.1:5.73785
135	TraesCS1D02G079600	DBP-1D-1	DBP	52	0	0	LC	NA	AT3G62260	LOC_Os01g19130;LOC_Os05g04360	TraesCS1D02G079600.1:6.3588	TraesCS1D02G079600.1:6.3588
136	TraesCS7A02G146400	GARP-ARR-7A-1	GARP	58	0	0	LC	NA	NA	LOC_Os06g08440:OsRR22|HST1	TraesCS7A02G146400.1:0	TraesCS7A02G146400.1:0
137	TraesCS7A02G146700	GARP-ARR-7A-3	GARP	55	0	0	LC	NA	NA	LOC_Os06g08440:OsRR22|HST1	TraesCS7A02G146700.1:0.377819	TraesCS7A02G146700.1:0.377819
138	TraesCS3B02G191600	GARP-G2-3B-1	GARP	71	0	0	LC	NA	AT2G20570:ATGLK1///GLK1///GPRI1;AT5G44190:ATGLK2///GLK2///GPRI2	LOC_Os01g13740	TraesCS3B02G191600.1:0.223402	TraesCS3B02G191600.1:0.223402;TraesCS3B02G191600.2:0
139	TraesCS2A02G200700	GRAS-2A-1	GRAS	19	0	0	LC	NA	AT5G41920	LOC_Os07g38030	TraesCS2A02G200700.1:0.423849	TraesCS2A02G200700.1:0.423849
140	TraesCS4B02G266700	GRAS-4B-2	GRAS	115	0	0	LC	NA	AT5G48150:PAT1	LOC_Os03g09280;LOC_Os10g22430	TraesCS4B02G266700.1:4.58298	TraesCS4B02G266700.1:4.58298
141	TraesCS4B02G043100	Rht-4B-1	GRAS	90	0	0	LC	Rht-B1/Rht1(plant_height)	AT1G14920:GAI///RGA2;AT1G66350:RGL///RGL1;AT2G01570:RGA///RGA1;AT3G03450:RGL2;AT5G17490:AtRGL3///RGL3	LOC_Os03g49990:SLR1|OsGAI	TraesCS4B02G043100.1:4.39663	TraesCS4B02G043100.1:4.39663
142	TraesCS4D02G040400	Rht-4D-1	GRAS	143	0	0	LC	Rht-D1/Rht1(plant_height)	AT1G14920:GAI///RGA2;AT1G66350:RGL///RGL1;AT2G01570:RGA///RGA1;AT3G03450:RGL2;AT5G17490:AtRGL3///RGL3	LOC_Os03g49990:SLR1|OsGAI	TraesCS4D02G040400.1:3.39352	TraesCS4D02G040400.1:3.39352
143	TraesCS2A02G435100	GRF4-2A-1	GRF	26	0	0	LC	GRF4(NULL)	NA	LOC_Os02g47280:GS2|OsGRF4|GL2|GLW2|LGS1;LOC_Os04g51190:OsGRF3;LOC_Os12g24659	TraesCS2A02G435100.1:0.0129879	TraesCS2A02G435100.1:0.0129879
144	TraesCS2B02G458400	GRF4-2B-1	GRF	30	0	0	LC	GRF4(NULL)	NA	LOC_Os02g47280:GS2|OsGRF4|GL2|GLW2|LGS1;LOC_Os04g51190:OsGRF3;LOC_Os12g24659	TraesCS2B02G458400.1:0.038495	TraesCS2B02G458400.1:0.038495
145	TraesCS2D02G435200	GRF4-2D-1	GRF	38	0	0	LC	GRF4(NULL)	NA	LOC_Os02g47280:GS2|OsGRF4|GL2|GLW2|LGS1;LOC_Os04g51190:OsGRF3;LOC_Os12g24659	TraesCS2D02G435200.1:0.0606406	TraesCS2D02G435200.1:0.0606406
146	TraesCS6A02G257600	GRF-6A-1	GRF	62	0	0	LC	NA	AT2G36400:AtGRF3///GRF3;AT3G52910:AtGRF4///GRF4	LOC_Os02g45570:OsGRF10;LOC_Os04g48510	TraesCS6A02G257600.1:0.0597701	TraesCS6A02G257600.1:0.0597701
147	TraesCS4B02G025500	HB-BELL-4B-1	HB	36	0	0	LC	NA	AT2G16400:BLH7;AT4G34610:BLH6	LOC_Os03g47740:OsBIHD1;LOC_Os12g43950	TraesCS4B02G025500.1:1.30321	TraesCS4B02G025500.1:1.30321
148	TraesCS5D02G013300	HB-BELL-5D-1	HB	34	0	0	LC	NA	AT2G16400:BLH7;AT4G34610:BLH6	LOC_Os03g47740:OsBIHD1;LOC_Os12g43950	TraesCS5D02G013300.1:9.67227	TraesCS5D02G013300.1:9.67227
149	TraesCS2A02G389400	HB-HD-ZIP-2A-1	HB	123	0	0	LC	NA	NA	LOC_Os04g45810:Oshox22	TraesCS2A02G389400.1:1.52059	TraesCS2A02G389400.1:1.52059
150	TraesCS2B02G419200	HB-HD-ZIP-2B-1	HB	46	0	0	LC	NA	NA	NA	TraesCS2B02G419200.1:0	TraesCS2B02G419200.1:0;TraesCS2B02G419200.2:0
151	TraesCS2A02G100700	HB-WOX-A	HB	11	0	0	LC	NA	AT3G03660:WOX11;AT5G17810:WOX12	LOC_Os07g48560:WOX11	TraesCS2A02G100700.1:0.00415282	TraesCS2A02G100700.1:0.00415282
152	TraesCS2B02G117900	HB-WOX-B	HB	31	0	0	LC	NA	AT3G03660:WOX11;AT5G17810:WOX12	LOC_Os07g48560:WOX11	TraesCS2B02G117900.1:0.0167815	TraesCS2B02G117900.1:0.0167815
153	TraesCS2D02G100200	HB-WOX-D	HB	8	0	0	LC	NA	AT3G03660:WOX11;AT5G17810:WOX12	LOC_Os07g48560:WOX11	TraesCS2D02G100200.1:0.00831165	TraesCS2D02G100200.1:0.00831165
154	TraesCS7B02G098800	LIM-7B-1	LIM	80	0	0	LC	NA	NA	LOC_Os06g13030	TraesCS7B02G098800.3:0	TraesCS7B02G098800.1:0.0671475;TraesCS7B02G098800.2:0;TraesCS7B02G098800.3:0
155	TraesCS7D02G194800	LIM-7D-1	LIM	46	0	0	LC	NA	NA	LOC_Os06g13030	TraesCS7D02G194800.1:3.97138	TraesCS7D02G194800.1:3.97138
156	TraesCS1A02G260000	LOB-1A-1	LOB	19	0	0	LC	NA	AT1G65620:AS2	LOC_Os01g66590:OsIG1;LOC_Os05g34450	TraesCS1A02G260000.1:0.0331962	TraesCS1A02G260000.1:0.0331962
157	TraesCS3A02G492000	LOB-3A-1	LOB	61	0	0	LC	NA	AT1G72980:LBD7;AT3G13850:LBD22	LOC_Os08g31080	TraesCS3A02G492000.1:0	TraesCS3A02G492000.1:0
158	TraesCS3B02G553000	LOB-3B-1	LOB	23	0	0	LC	NA	AT1G72980:LBD7;AT3G13850:LBD22	LOC_Os08g31080	TraesCS3B02G553000.1:0	TraesCS3B02G553000.1:0
159	TraesCS3D02G498100	LOB-3D-1	LOB	61	0	0	LC	NA	AT1G72980:LBD7;AT3G13850:LBD22	LOC_Os08g31080	TraesCS3D02G498100.1:0	TraesCS3D02G498100.1:0
160	TraesCS3D02G093500	LOB-3D-2	LOB	41	0	0	LC	NA	AT5G63090:LOB	LOC_Os01g07480:OsRA2	TraesCS3D02G093500.1:0	TraesCS3D02G093500.1:0
161	TraesCS4B02G316200	TaMOR-4B	LOB	467	0	0	LC	TaMOR(root_architecture)	NA	LOC_Os03g05510:CRL1|ARL1	TraesCS4B02G316200.1:0	TraesCS4B02G316200.1:0
162	TraesCS4D02G312800	TaMOR-4D	LOB	204	0	0	LC	TaMOR(root_architecture)	NA	LOC_Os03g05510:CRL1|ARL1	TraesCS4D02G312800.1:0	TraesCS4D02G312800.1:0
163	TraesCS4A02G028200	MADS1-lgy3-4A-1	MADS	70	0	0	LC	MADS1-lgy3(NULL)	NA	LOC_Os03g11614:OsLG3b|OsMADS1|LHS1|AFO	TraesCS4A02G028200.1:0	TraesCS4A02G028200.1:0
164	TraesCS4B02G245700	MADS1-lgy3-4B-1	MADS	13	0	0	LC	MADS1-lgy3(NULL)	NA	LOC_Os03g11614:OsLG3b|OsMADS1|LHS1|AFO	TraesCS4B02G245700.1:0.0061162	TraesCS4B02G245700.1:0.0061162
165	TraesCS4D02G243700	MADS1-lgy3-4D-1	MADS	29	0	0	LC	MADS1-lgy3(NULL)	NA	LOC_Os03g11614:OsLG3b|OsMADS1|LHS1|AFO	TraesCS4D02G243700.1:0	TraesCS4D02G243700.1:0;TraesCS4D02G243700.2:0
166	TraesCS4D02G021100	MADS-M-4D-1	MADS	92	0	0	LC	NA	AT1G22130:AGL104;AT1G77950:AGL67;AT1G77980:AGL66	LOC_Os06g11970;LOC_Os08g38590	TraesCS4D02G021100.1:0	TraesCS4D02G021100.1:0
167	TraesCS5A02G391700	MADS-MIKC-5A-1	MADS	189	0	0	LC	TaVRN-5A(VRN)	AT1G26310:AGL10///CAL///CAL1;AT1G69120:AGL7///AP1///AtAP1	LOC_Os03g54160:OsMADS14;LOC_Os07g01820:OsMADS15|DEP	TraesCS5A02G391700.1:0	TraesCS5A02G391700.1:0;TraesCS5A02G391700.2:0
168	TraesCS7A02G319400	MADS-MIKC-7A-1	MADS	83	0	0	LC	NA	AT1G71692:AGL12///XAL1	LOC_Os08g02070:OsMADS26	TraesCS7A02G319400.2:0	TraesCS7A02G319400.1:0;TraesCS7A02G319400.2:0
169	TraesCS7A02G260600	TaSEP3-7A	MADS	841	0	0	LC	TaSEP3-A1(heading_date,plant_height)	AT1G24260:AGL9///SEP3	LOC_Os08g41950:OsMADS7|OsMADS45;LOC_Os09g32948:OsMADS8|OsMADS24	TraesCS7A02G260600.1:0	TraesCS7A02G260600.1:0;TraesCS7A02G260600.2:0
170	TraesCS7B02G158600	TaSEP3-7B	MADS	606	0	0	LC	TaSEP3-B1(heading_date,plant_height)	AT1G24260:AGL9///SEP3	LOC_Os08g41950:OsMADS7|OsMADS45;LOC_Os09g32948:OsMADS8|OsMADS24	TraesCS7B02G158600.1:0.0635886	TraesCS7B02G158600.1:0.0635886
171	TraesCS7D02G261600	TaSEP3-7D	MADS	44	0	0	LC	TaSEP3-D1(heading_date,plant_height)	AT1G24260:AGL9///SEP3	LOC_Os08g41950:OsMADS7|OsMADS45;LOC_Os09g32948:OsMADS8|OsMADS24	TraesCS7D02G261600.1:0	TraesCS7D02G261600.1:0;TraesCS7D02G261600.2:0
172	TraesCS7D02G176700	TaVRT2-7D	MADS	272	0	0	LC	TaVRT-2(flowering)	NA	LOC_Os02g52340:OsMADS22;LOC_Os06g11330	TraesCS7D02G176700.1:0.384972	TraesCS7D02G176700.1:0.384972
173	TraesCS5D02G401500	Vrn1-5D-1	MADS	361	0	0	LC	Vrn4(Vrn-D4/Vrn-A1)(flowering_time,vernalization)	AT1G26310:AGL10///CAL///CAL1;AT1G69120:AGL7///AP1///AtAP1	LOC_Os03g54160:OsMADS14;LOC_Os07g01820:OsMADS15|DEP	TraesCS5D02G401500.1:0	TraesCS5D02G401500.1:0;TraesCS5D02G401500.2:0;TraesCS5D02G401500.3:0
174	TraesCS2A02G306800	NAC-2A-1	NAC	212	0	0	LC	NA	AT5G64530:ANAC104///XND1	LOC_Os02g34970;LOC_Os04g35660	TraesCS2A02G306800.1:0	TraesCS2A02G306800.1:0;TraesCS2A02G306800.2:0
175	TraesCS1B02G297900	NF-YB-1B-1	NF	81	0	0	LC	NA	AT2G37060:NF-YB8;AT2G38880:ATHAP3///ATNF-YB1///HAP3///HAP3A///NF-YB1;AT3G53340:NF-YB10	LOC_Os01g61810:OsHAP3A;LOC_Os05g38820:OsHAP3B	TraesCS1B02G297900.2:0	TraesCS1B02G297900.1:0;TraesCS1B02G297900.2:0;TraesCS1B02G297900.3:0
176	TraesCS2A02G448300	PLATZ-A	PLATZ	75	0	0	LC	NA	AT1G32700;AT4G17900;AT5G46710	LOC_Os02g46610;LOC_Os04g50120	TraesCS2A02G448300.1:5.22833	TraesCS2A02G448300.1:5.22833
177	TraesCS2B02G469000	PLATZ-B	PLATZ	69	0	0	LC	NA	AT1G32700;AT4G17900;AT5G46710	LOC_Os02g46610;LOC_Os04g50120	TraesCS2B02G469000.1:13.1911	TraesCS2B02G469000.1:13.1911
178	TraesCS2D02G447400	PLATZ-D	PLATZ	49	0	0	LC	NA	AT1G32700;AT4G17900;AT5G46710	LOC_Os02g46610;LOC_Os04g50120	TraesCS2D02G447400.1:8.8916	TraesCS2D02G447400.1:8.8916
179	TraesCS2D02G401300	RWP-RK-2D-1	RWP	146	0	0	LC	NA	AT4G35590:RKD5	LOC_Os04g47640	TraesCS2D02G401300.1:0.00444945	TraesCS2D02G401300.1:0.00444945
180	TraesCS7B02G144900	IPA1-7B-1	SBP	113	0	0	LC	IPA1(NULL)	AT2G42200:AtSPL9///SPL9;AT3G57920:SPL15	LOC_Os08g39890:OsSPL14|IPA1|WFP;LOC_Os09g31438	TraesCS7B02G144900.1:0	TraesCS7B02G144900.1:0;TraesCS7B02G144900.2:0.0060805
181	TraesCS7B02G158500	SPL16-gw8-7B-1	SBP	167	0	0	LC	SPL16-gw8(NULL)	NA	LOC_Os08g41940:qGW8|OsSPL16|GW8;LOC_Os09g32944:OsSPL18	TraesCS7B02G158500.1:0.00348594	TraesCS7B02G158500.1:0.00348594
182	TraesCS7D02G261500	SPL16-gw8-7D-1	SBP	319	0	0	LC	SPL16-gw8(NULL)	NA	LOC_Os08g41940:qGW8|OsSPL16|GW8;LOC_Os09g32944:OsSPL18	TraesCS7D02G261500.1:0.00291946	TraesCS7D02G261500.1:0.00291946
183	TraesCS5A02G204900	Tify-5A-1	Tify	89	0	0	LC	NA	AT1G48500:AtJAZ4///JAZ4///TIFY6A;AT1G70700:JAZ9///TIFY7;AT3G17860:JAI3///JAZ3///TIFY6B	LOC_Os08g33160;LOC_Os09g23660;LOC_Os12g41560	TraesCS5A02G204900.1:8.87525	TraesCS5A02G204900.1:8.87525
184	TraesCS5B02G203400	Tify-5B-1	Tify	52	0	0	LC	NA	AT1G48500:AtJAZ4///JAZ4///TIFY6A;AT1G70700:JAZ9///TIFY7;AT3G17860:JAI3///JAZ3///TIFY6B	LOC_Os08g33160;LOC_Os09g23660;LOC_Os12g41560	TraesCS5B02G203400.2:0.272276	TraesCS5B02G203400.1:0.203431;TraesCS5B02G203400.2:0.272276
185	TraesCS6B02G324300	Tify-6B-1	Tify	229	0	0	LC	NA	NA	NA	TraesCS6B02G324300.1:0.00455556	TraesCS6B02G324300.1:0.00455556
186	TraesCS1B02G347200	TUB-1B-1	TUB	74	0	0	LC	NA	NA	LOC_Os05g43850	TraesCS1B02G347200.1:3.91731	TraesCS1B02G347200.1:3.91731
187	TraesCS3A02G378300	TUB-3A-1	TUB	30	0	0	LC	NA	AT1G25280:AtTLP10///TLP10	LOC_Os01g64700;LOC_Os05g36190	TraesCS3A02G378300.1:0.90898	TraesCS3A02G378300.1:0.90898
188	TraesCS1D02G430000	WRKY-1D-1	WRKY	9	0	0	LC	NA	AT2G47260:ATWRKY23///WRKY23	NA	TraesCS1D02G430000.1:0.0804013	TraesCS1D02G430000.1:0.0804013
189	TraesCS6A02G242000	WRKY-6A-1	WRKY	19	0	0	LC	NA	AT2G44745:AtWRKY12///WRKY12	LOC_Os02g43560;LOC_Os04g46060:OsWRKY36|SGSD3	TraesCS6A02G242000.1:0.00497473	TraesCS6A02G242000.1:0.00497473
