# Supplementary material for: Transposable elements orchestrate subgenome-convergent and -divergent transcription in common wheat
Source: Nat Commun. 2022 Nov 14;13:6940. doi: 10.1038/s41467-022-34290-w (PMC9663577; doi:10.1038/s41467-022-34290-w)
Supplement: Supplementary file 6 — Supplementary Data 3 [file 41467_2022_34290_MOESM6_ESM.xlsx]

## Sheet: Sheet1
Supplementary Data 3. The homeologous relationship of 189 TFs.
number	A subgenome	B subgenome	D subgenome
Orthogroup1	AP2-DREB-1A-1(TraesCS1A02G220000)	AP2-DREB-1B-1(TraesCS1B02G233300)	AP2-DREB-1D-1(TraesCS1D02G221500)
Orthogroup2	AP2-ERF-3A-1(TraesCS3A02G099200)	\	\
Orthogroup3	AP2-ERF-6A-1(TraesCS6A02G243500)	\	AP2-ERF-6D-1(TraesCS6D02G225700)
Orthogroup4	AP2-ERF-6A-2(TraesCS6A02G196500)	\	\
Orthogroup5	B3-2A-1(TraesCS2A02G144100)	\	\
Orthogroup6	B3-4A-1(TraesCS4A02G233900)	\	\
Orthogroup7	B3-5A-1(TraesCS5A02G438600)	\	\
Orthogroup8	B3-ARF-3A-1(TraesCS3A02G246000)	\	\
Orthogroup9	BES1-6A-1(TraesCS6A02G338000)	\	\
Orthogroup10	BES1-A(TraesCS3A02G139000)	BES1-B(TraesCS3B02G156600)	BES1-D(TraesCS3D02G139300)
Orthogroup11	bHLH-1A-1(TraesCS1A02G193200)	\	\
Orthogroup12	bHLH-3A-2(TraesCS3A02G000400)	\	\
Orthogroup13	bHLH-5A-1(TraesCS5A02G503500)	\	\
Orthogroup14	bHLH-5A-4(TraesCS5A02G441900)	\	\
Orthogroup15	bHLH-6A-1(TraesCS6A02G315700)	\	\
Orthogroup16	bHLH-7A-2(TraesCS7A02G245800)	\	bHLH-7D-2(TraesCS7D02G244300)
Orthogroup17	bHLH-7A-3(TraesCS7A02G307700)	\	\
Orthogroup18	bZIP-2A-2(TraesCS2A02G467100)	\	\
Orthogroup19	bZIP-2A-3(TraesCS2A02G526300)	\	\
Orthogroup20	bZIP-3A-1(TraesCS3A02G378700)	\	\
Orthogroup21	bZIP-3A-2(TraesCS3A02G337200)	\	\
Orthogroup22	bZIP-5A-1(TraesCS5A02G250400)	\	\
Orthogroup23	bZIP-6A-1(TraesCS6A02G154600)	\	\
Orthogroup24	bZIP-7A-1(TraesCS7A02G373800)	\	\
Orthogroup25	bZIP-A(TraesCS7A02G420400)	bZIP-B(TraesCS7B02G321300)	bZIP-D(TraesCS7D02G413100)
Orthogroup26	C2-A(TraesCS2A02G591200)	C2-B(TraesCS2B02G592700)	C2-D(TraesCS2D02G563000)
Orthogroup27	C2C2-Dof-2A-1(TraesCS2A02G100800)	\	C2C2-Dof-2D-1(TraesCS2D02G100300)
Orthogroup28	C2C2-Dof-4A-1(TraesCS4A02G017700)	\	C2C2-Dof-4D-1(TraesCS4D02G285100)
Orthogroup29	C2H2-2A-1(TraesCS2A02G002400)	\	\
Orthogroup30	C2H2-3A-1(TraesCS3A02G205800)	\	\
Orthogroup31	C2H2-4A-1(TraesCS4A02G236000)	\	\
Orthogroup32	C2H2-6A-1(TraesCS6A02G091500)	C2H2-6B-1(TraesCS6B02G119800)	\
Orthogroup33	C3H-1A-1(TraesCS1A02G346500)	\	\
Orthogroup34	C3H-3A-1(TraesCS3A02G107200)	\	\
Orthogroup35	C3H-3A-2(TraesCS3A02G423200)	\	\
Orthogroup36	DBB-7A-1(TraesCS7A02G108400)	\	\
Orthogroup37	GARP-ARR-6A-1(TraesCS6A02G146200)	\	\
Orthogroup38	GARP-ARR-7A-1(TraesCS7A02G146400);GARP-ARR-7A-3(TraesCS7A02G146700)	\	\
Orthogroup39	GARP-G2-2A-1(TraesCS2A02G264800)	GARP-G2-2B-1(TraesCS2B02G277300)	\
Orthogroup40	GARP-G2-4A-1(TraesCS4A02G242600)	\	\
Orthogroup41	GRAS-2A-1(TraesCS2A02G200700)	\	\
Orthogroup42	GRF4-2A-1(TraesCS2A02G435100)	GRF4-2B-1(TraesCS2B02G458400)	GRF4-2D-1(TraesCS2D02G435200)
Orthogroup43	GRF-6A-1(TraesCS6A02G257600)	\	\
Orthogroup44	HB-HD-ZIP-2A-1(TraesCS2A02G389400)	\	\
Orthogroup45	HB-HD-ZIP-2A-2(TraesCS2A02G415900)	\	\
Orthogroup46	HB-HD-ZIP-6A-1(TraesCS6A02G240400)	\	\
Orthogroup47	HB-HD-ZIP-6A-2(TraesCS6A02G290800)	HB-HD-ZIP-6B-2(TraesCS6B02G321100)	\
Orthogroup48	HB-PHD-6A-1(TraesCS6A02G117600)	\	\
Orthogroup49	HB-WOX-A(TraesCS2A02G100700)	HB-WOX-B(TraesCS2B02G117900)	HB-WOX-D(TraesCS2D02G100200)
Orthogroup50	LOB-1A-1(TraesCS1A02G260000)	\	\
Orthogroup51	LOB-3A-1(TraesCS3A02G492000)	LOB-3B-1(TraesCS3B02G553000)	LOB-3D-1(TraesCS3D02G498100)
Orthogroup52	MADS1-lgy3-4A-1(TraesCS4A02G028200)	MADS1-lgy3-4B-1(TraesCS4B02G245700)	MADS1-lgy3-4D-1(TraesCS4D02G243700)
Orthogroup53	MADS-MIKC-5A-1(TraesCS5A02G391700)	\	Vrn1-5D-1(TraesCS5D02G401500)
Orthogroup54	MADS-MIKC-7A-1(TraesCS7A02G319400)	\	\
Orthogroup55	MYB-1A-1(TraesCS1A02G365900);MYB-1A-2(TraesCS1A02G366200)	\	\
Orthogroup56	MYB-2A-1(TraesCS2A02G152700)	\	\
Orthogroup57	MYB-2A-2(TraesCS2A02G363800)	\	\
Orthogroup58	MYB-3A-1(TraesCS3A02G056000)	\	MYB-3D-1(TraesCS3D02G056100)
Orthogroup59	MYB-4A-1(TraesCS4A02G173300)	\	\
Orthogroup60	MYB-4A-2(TraesCS4A02G411900)	\	\
Orthogroup61	MYB-5A-1(TraesCS5A02G227400)	\	\
Orthogroup62	MYB-7A-3(TraesCS7A02G553800)	\	\
Orthogroup63	MYB-7A-5(TraesCS7A02G021800)	\	\
Orthogroup64	NAC-2A-1(TraesCS2A02G306800)	\	\
Orthogroup65	NAC-2A-3(TraesCS2A02G101900);NAC-2A-4(TraesCS2A02G102000)	\	\
Orthogroup66	NAC-3A-1(TraesCS3A02G077900)	\	NAC-3D-1(TraesCS3D02G078500)
Orthogroup67	NAC-6A-1(TraesCS6A02G406700)	NAC-6B-1(TraesCS6B02G451300)	NAC-6D-1(TraesCS6D02G390200)
Orthogroup68	NAC-7A-1(TraesCS7A02G357500)	\	\
Orthogroup69	NAC-7A-2(TraesCS7A02G299600)	NAC-7B-2(TraesCS7B02G187600)	NAC-7D-2(TraesCS7D02G295100)
Orthogroup70	NAM-B1-6A-1(TraesCS6A02G108300)	\	NAM-B1-6D-1(TraesCS6D02G096300)
Orthogroup71	PLATZ-A(TraesCS2A02G448300)	PLATZ-B(TraesCS2B02G469000)	PLATZ-D(TraesCS2D02G447400)
Orthogroup72	Q-5A-1(TraesCS5A02G473800)	Q-5B-1(TraesCS5B02G486900)	\
Orthogroup73	TaSEP3-7A(TraesCS7A02G260600)	TaSEP3-7B(TraesCS7B02G158600)	TaSEP3-7D(TraesCS7D02G261600)
Orthogroup74	TdDof-3A(TraesCS3A02G532000)	\	\
Orthogroup75	Tify-5A-1(TraesCS5A02G204900)	Tify-5B-1(TraesCS5B02G203400)	\
Orthogroup76	Trihelix-2A-1(TraesCS2A02G389200)	\	\
Orthogroup77	TUB-3A-1(TraesCS3A02G378300)	\	\
Orthogroup78	WRKY-6A-1(TraesCS6A02G242000)	\	\
Orthogroup79	\	AP2-B(TraesCS5B02G311500)	AP2-D(TraesCS5D02G317700)
Orthogroup80	\	AP2-DREB-5B-3(TraesCS5B02G193200)	\
Orthogroup81	\	AP2-ERF-4B-2(TraesCS4B02G299700)	\
Orthogroup82	\	AP2-ERF-5B-1(TraesCS5B02G481300)	AP2-ERF-5D-1(TraesCS5D02G481700)
Orthogroup83	\	AP2-ERF-5B-2(TraesCS5B02G214400)	\
Orthogroup84	\	AP2-RAV-4B-1(TraesCS4B02G325600)	\
Orthogroup85	\	B3-2B-2(TraesCS2B02G231800)	\
Orthogroup86	\	B3-4B-1(TraesCS4B02G251500)	\
Orthogroup87	\	B3-4B-2(TraesCS4B02G030300)	\
Orthogroup88	\	B3-5B-1(TraesCS5B02G073500)	\
Orthogroup89	\	B3-7B-1(TraesCS7B02G294500)	B3-7D-1(TraesCS7D02G388100)
Orthogroup90	\	B3-ARF-3B-2(TraesCS3B02G475800)	\
Orthogroup91	\	bHLH-4B-1(TraesCS4B02G397300)	\
Orthogroup92	\	bZIP-5B-3(TraesCS5B02G094300)	\
Orthogroup93	\	C2H2-5B-1(TraesCS5B02G366500)	\
Orthogroup94	\	C3H-7B-1(TraesCS7B02G191500)	\
Orthogroup95	\	DBP-1B-1(TraesCS1B02G095600)	DBP-1D-1(TraesCS1D02G079600)
Orthogroup96	\	GARP-G2-3B-1(TraesCS3B02G191600)	\
Orthogroup97	\	GARP-G2-5B-3(TraesCS5B02G075300)	\
Orthogroup98	\	GRAS-4B-2(TraesCS4B02G266700)	\
Orthogroup99	\	HB-BELL-4B-1(TraesCS4B02G025500)	\
Orthogroup100	\	HB-HD-ZIP-2B-1(TraesCS2B02G419200)	\
Orthogroup101	\	IPA1-7B-1(TraesCS7B02G144900)	\
Orthogroup102	\	LIM-7B-1(TraesCS7B02G098800)	LIM-7D-1(TraesCS7D02G194800)
Orthogroup103	\	MYB-5B-1(TraesCS5B02G086900)	\
Orthogroup104	\	NF-YB-1B-1(TraesCS1B02G297900)	\
Orthogroup105	\	PIF-5B-1(TraesCS5B02G422000)	PIF-5D-1(TraesCS5D02G428400)
Orthogroup106	\	Rht-4B-1(TraesCS4B02G043100)	Rht-4D-1(TraesCS4D02G040400)
Orthogroup107	\	SBP-7B-2(TraesCS7B02G142200)	\
Orthogroup108	\	SPL16-gw8-7B-1(TraesCS7B02G158500)	SPL16-gw8-7D-1(TraesCS7D02G261500)
Orthogroup109	\	TaMOR-4B(TraesCS4B02G316200)	TaMOR-4D(TraesCS4D02G312800)
Orthogroup110	\	Tamyb10-3B(TraesCS3B02G515900)	Tamyb10-3D(TraesCS3D02G468400)
Orthogroup111	\	Tify-6B-1(TraesCS6B02G324300)	\
Orthogroup112	\	Trihelix-2B-1(TraesCS2B02G304400)	\
Orthogroup113	\	TUB-1B-1(TraesCS1B02G347200)	\
Orthogroup114	\	\	Alfin-4D-1(TraesCS4D02G085300)
Orthogroup115	\	\	AP2-DREB-2D-1(TraesCS2D02G425700)
Orthogroup116	\	\	B3-5D-2(TraesCS5D02G076800)
Orthogroup117	\	\	B3-6D-1(TraesCS6D02G384000)
Orthogroup118	\	\	B3-6D-2(TraesCS6D02G102000)
Orthogroup119	\	\	B3-ARF-2D-1(TraesCS2D02G307600)
Orthogroup120	\	\	C2H2-3D-2(TraesCS3D02G054300)
Orthogroup121	\	\	C2H2-6D-2(TraesCS6D02G049300)
Orthogroup122	\	\	C3H-1D-2(TraesCS1D02G072200)
Orthogroup123	\	\	EIL-4D-1(TraesCS4D02G177000)
Orthogroup124	\	\	GARP-G2-4D-2(TraesCS4D02G175000)
Orthogroup125	\	\	GNI-2D(TraesCS2D02G385500)
Orthogroup126	\	\	HB-BELL-5D-1(TraesCS5D02G013300)
Orthogroup127	\	\	LOB-3D-2(TraesCS3D02G093500)
Orthogroup128	\	\	MADS-M-4D-1(TraesCS4D02G021100)
Orthogroup129	\	\	MYB-6D-1(TraesCS6D02G126900)
Orthogroup130	\	\	NAC-1D-1(TraesCS1D02G004800)
Orthogroup131	\	\	NAC-2D-6(TraesCS2D02G576500)
Orthogroup132	\	\	REF6-3D-1(TraesCS3D02G407400)
Orthogroup133	\	\	RWP-RK-2D-1(TraesCS2D02G401300)
Orthogroup134	\	\	TaVRT2-7D(TraesCS7D02G176700)
Orthogroup135	\	\	WRKY-1D-1(TraesCS1D02G430000)
Orthogroup136	\	\	WRKY-1D-2(TraesCS1D02G122400)
