# Supplementary material for: Transposable elements orchestrate subgenome-convergent and -divergent transcription in common wheat
Source: Nat Commun. 2022 Nov 14;13:6940. doi: 10.1038/s41467-022-34290-w (PMC9663577; doi:10.1038/s41467-022-34290-w)
Supplement: Supplementary file 8 — Source Data [file 41467_2022_34290_MOESM8_ESM.xlsx]

## Sheet: figure1
figure 1d (heatmap)
TF	AP2-B	AP2-D	AP2-DREB-1A-1	AP2-DREB-1B-1	AP2-DREB-1D-1	AP2-DREB-2D-1	AP2-DREB-5B-3	AP2-ERF-3A-1	AP2-ERF-4B-2	AP2-ERF-5B-1	AP2-ERF-5B-2	AP2-ERF-5D-1	AP2-ERF-6A-1	AP2-ERF-6A-2	AP2-ERF-6D-1	AP2-RAV-4B-1	bHLH-1A-1	bHLH-3A-2	bHLH-5A-1	bHLH-6A-1	bHLH-7A-2	bHLH-7A-3	bHLH-7D-2	bHLH-U	bZIP-2A-2	bZIP-2A-3	bZIP-3A-1	bZIP-3A-2	bZIP-5A-1	bZIP-5B-3	bZIP-6A-1	bZIP-7A-1	bZIP-A	bZIP-B	C2C2-Dof-2A-1	C2C2-Dof-2D-1	C2C2-Dof-4A-1	C2C2-Dof-4D-1	C2H2-2A-1	C2H2-3A-1	EIL-4D-1	GARP-ARR-6A-1	GARP-G2-2A-1	GARP-G2-2B-1	GARP-G2-4A-1	GARP-G2-4D-2	GARP-G2-5B-3	GNI-2D	GNI-U
AP2-B	1	0.112126	0.00315444	0.0035695	0.00317076	0.00255469	0.00156256	0.02936	0.00481391	-4.0867e-05	0.00240708	-2.38911e-05	0.00758075	0.00371597	0.00856215	-0.000492532	0.00219732	0.00837108	0.0266386	0.030183	-3.11843e-05	-2.107e-05	0.00487561	0.0469377	0.0299128	-0.000225291	0.000195681	0.00133342	0.0262542	-0.000159059	-1.45396e-05	0.00364823	0.133621	0.131392	0.0565476	0.0460767	0.000900013	0.000930465	-0.000204957	0.00237493	-0.000153077	0.0194179	-0.00205233	-0.000775707	0.00259057	-0.000799087	-0.000355997	0.0272344	0.0354462
AP2-D	0.112126	1	0.00178944	0.00258794	0.00265358	0.00361114	0.00188738	0.0199317	0.0129433	0.0589735	0.00418172	0.025208	0.00642253	0.00983474	0.00908933	0.0067247	0.0321564	0.00996544	0.0211492	0.0179647	-5.22943e-05	0.0285933	0.00283407	0.0209596	0.0981543	0.00339878	0.00802485	0.0156117	0.02607	0.0119708	-2.43822e-05	0.100067	0.156596	0.145725	0.0612783	0.0824439	0.0158948	0.0147806	0.000843245	0.0194993	0.00650716	0.0541576	-0.00326082	-0.00033855	0.00813373	0.000980958	-8.39581e-05	0.0301152	0.0281111
AP2-DREB-1A-1	0.00315444	0.00178944	1	0.799288	0.801874	0.453674	0.373619	0.00106273	0.115116	0.00353234	0.332902	0.00569765	0.340071	-0.00246999	0.265869	-0.0441136	0.000623693	0.000715404	-0.00037473	0.000810092	-0.00116175	0.0020162	-0.000521312	0.00132836	0.00440133	-0.0121897	0.02033	0.0133952	0.000868272	0.0111721	-0.000541667	0.000626344	0.00359729	0.00490427	0.000112171	0.00128154	-0.0539303	-0.0527609	-0.0495231	-0.026665	-0.00580504	0.000980377	-0.115981	-0.0747025	-0.0281245	-0.0694862	-0.0701511	0.000197848	0.000389096
AP2-DREB-1B-1	0.0035695	0.00258794	0.799288	1	0.814464	0.446809	0.373094	0.00154747	0.116934	0.0032469	0.337303	0.00593366	0.342582	-0.00187477	0.269107	-0.0392473	0.00131825	-0.000175137	-0.000292371	0.00031222	-0.000795269	0.00164965	-7.09905e-05	0.00179397	0.00414348	-0.0154161	0.0238309	0.0162096	0.000990571	0.0120562	-0.000522432	0.00125559	0.00333547	0.00505377	0.00105215	0.0011988	-0.0503484	-0.0492189	-0.0466252	-0.0248957	-0.00432327	0.000974078	-0.111098	-0.0713944	-0.0267708	-0.0662778	-0.0675844	0.000535545	0.00025659
AP2-DREB-1D-1	0.00317076	0.00265358	0.801874	0.814464	1	0.448174	0.369661	0.00120069	0.114314	0.00306353	0.334637	0.00612529	0.341594	-0.00193078	0.266476	-0.0407012	0.001041	0.000969163	0.000150546	0.000228173	-0.0005269	0.00202358	-0.000222306	0.00202212	0.00353851	-0.0161127	0.0236904	0.015985	0.000876179	0.0117826	-0.000540396	0.000544159	0.00388571	0.00537872	0.000724772	0.00106642	-0.0524176	-0.0513046	-0.0480285	-0.0258054	-0.00530614	0.00109411	-0.114866	-0.073987	-0.0278692	-0.0686095	-0.0698689	0.000212143	0.000288195
AP2-DREB-2D-1	0.00255469	0.00361114	0.453674	0.446809	0.448174	1	0.376226	0.000351389	0.132738	0.00742257	0.482309	0.00737835	0.463054	-0.00155078	0.340997	-0.0519738	-7.51718e-05	0.000483566	-0.000104483	0.000822945	-0.000840159	0.003904	-0.000358253	0.00202935	0.00661548	-0.00980791	0.0128432	0.012993	0.000626174	0.017403	-0.000539333	0.0014648	0.00552199	0.00585026	-1.87394e-05	0.000623915	-0.059593	-0.0583851	-0.0526608	-0.0317782	-0.00793458	0.000442971	-0.119133	-0.0759689	-0.02841	-0.0717096	-0.0712686	0.000224137	0.000531397
AP2-DREB-5B-3	0.00156256	0.00188738	0.373619	0.373094	0.369661	0.376226	1	-0.000113092	0.156351	0.0039163	0.381441	0.00742284	0.405034	-0.0013886	0.346038	-0.041659	-0.00248559	0.000184209	-0.00036159	0.000234755	-0.000443024	0.00125388	-0.000173166	0.000108373	0.00280932	-0.0161268	0.00254658	0.00221724	0.00128585	0.0066859	-0.000398938	0.000998828	0.00274374	0.00432755	-0.000226158	0.00026333	-0.0461769	-0.0447758	-0.0385431	-0.0253451	-0.00792497	-0.00098108	-0.0884576	-0.0574871	-0.0217661	-0.0550071	-0.0548693	0.00016183	-0.000535317
AP2-ERF-3A-1	0.02936	0.0199317	0.00106273	0.00154747	0.00120069	0.000351389	-0.000113092	1	0.0100384	0.0193075	0.000599849	0.0110078	0.00044299	0.0100278	0.000119335	0.000238614	0.00305323	0.0591631	0.0764634	0.070865	-3.9868e-05	0.0250057	0.0192485	0.0918084	0.0468031	-3.32889e-05	-0.000119991	0.00131223	0.0547951	0.00104438	-1.85884e-05	0.00127034	0.0251495	0.0166043	0.0442001	0.0841221	-0.00109693	-0.000682104	8.22789e-05	0.00418957	0.00114995	0.0176826	-0.00337291	-0.00173824	0.0021045	-0.00226909	-0.00130017	0.19528	0.188269
AP2-ERF-4B-2	0.00481391	0.0129433	0.115116	0.116934	0.114314	0.132738	0.156351	0.0100384	1	0.0408153	0.215035	0.0457628	0.249126	0.00322222	0.335182	-0.00427631	0.00305191	0.00783457	0.0134087	0.0113844	-0.000163299	0.0213146	0.00909944	0.0178172	0.0456904	-0.00500065	0.00353574	0.00510792	0.00147498	0.00484646	-7.61379e-05	0.00748947	0.0119627	0.0111221	0.00556367	0.00712197	-0.00729806	-0.00734166	-0.00571918	-0.00222655	0.000823728	0.013149	-0.0160897	-0.0104357	-0.0031387	-0.0090365	-0.00943982	0.0114926	0.00936997
AP2-ERF-5B-1	-4.0867e-05	0.0589735	0.00353234	0.0032469	0.00306353	0.00742257	0.0039163	0.0193075	0.0408153	1	0.00977442	0.0865953	0.00356159	0.0120197	0.00666912	0.001121	0.0172735	0.0257858	0.0272634	0.0308874	-2.03229e-05	0.04909	0.015127	0.0540298	0.252613	0.00178473	0.0045469	0.0119961	-2.50701e-05	0.0127303	-9.47552e-06	0.0350958	0.0423949	0.0327753	0.0315451	0.0235603	0.00306477	0.00206337	0.00145597	0.00641029	0.00819434	0.084801	-6.38739e-05	0.000782666	0.00591525	0.00328199	0.00121155	0.00593237	-5.56592e-05
AP2-ERF-5B-2	0.00240708	0.00418172	0.332902	0.337303	0.334637	0.482309	0.381441	0.000599849	0.215035	0.00977442	1	0.0108273	0.650143	-0.000663699	0.536164	-0.0265044	0.00103196	0.00133605	0.00111703	0.00193497	-0.000719337	0.00238105	0.000641409	0.000915553	0.00819661	-0.019247	0.0158602	0.00905057	0.0010756	0.00792694	-0.00033539	0.00158492	0.00492134	0.00649802	0.000333186	0.00139854	-0.0349068	-0.0338476	-0.0307249	-0.0126776	-0.00437715	0.0013987	-0.0728981	-0.04618	-0.0173706	-0.0430289	-0.044783	0.000629714	-0.000378441
AP2-ERF-5D-1	-2.38911e-05	0.025208	0.00569765	0.00593366	0.00612529	0.00737835	0.00742284	0.0110078	0.0457628	0.0865953	0.0108273	1	0.012198	0.0033769	0.01617	7.21681e-05	0.00689261	0.0220607	0.0233239	0.0264227	-1.18809e-05	-8.02746e-06	0.0129495	0.0308061	0.0785595	-9.46755e-05	0.00067256	0.00116021	-1.46562e-05	0.00286732	-5.53946e-06	0.0099709	0.0241717	-4.20091e-05	0.0134829	-1.67107e-05	0.000663712	0.000744524	-3.07024e-05	0.0015967	0.00377158	0.034118	-0.000794963	-0.000307278	0.00149842	0.00048188	0.000422441	-3.2914e-05	-3.25388e-05
AP2-ERF-6A-1	0.00758075	0.00642253	0.340071	0.342582	0.341594	0.463054	0.405034	0.00044299	0.249126	0.00356159	0.650143	0.012198	1	-0.00152154	0.652739	-0.0224428	0.000527411	0.000110506	0.000672639	-0.000649142	-0.000604756	0.00296939	-0.00132259	0.000682549	0.00272301	-0.0158131	0.0123368	0.00936336	-0.000283467	0.00804264	-0.000281967	0.000515497	0.00953079	0.0117425	0.000630939	0.00117785	-0.030054	-0.0290438	-0.0262616	-0.0162007	-0.00346625	0.000222457	-0.0609682	-0.0387159	-0.0147523	-0.0365765	-0.0374052	-2.74496e-05	-0.000614453
AP2-ERF-6A-2	0.00371597	0.00983474	-0.00246999	-0.00187477	-0.00193078	-0.00155078	-0.0013886	0.0100278	0.00322222	0.0120197	-0.000663699	0.0033769	-0.00152154	1	-0.000531809	-0.00488419	0.00327579	0.00811974	0.0107913	0.00978227	0.00253478	0.0077927	0.00824226	0.0201173	0.022017	-0.00171885	0.00199082	0.00752639	0.00200118	0.00632225	-5.91179e-05	0.0195262	0.00197251	0.00482179	0.00100065	0.00360635	-0.00310765	-0.00347643	-0.00267212	-0.0019339	0.000948494	0.00358349	-0.00882114	-0.00589301	-0.00277757	-0.00721837	-0.00639336	0.00157043	0.00548426
AP2-ERF-6D-1	0.00856215	0.00908933	0.265869	0.269107	0.266476	0.340997	0.346038	0.000119335	0.335182	0.00666912	0.536164	0.01617	0.652739	-0.000531809	1	-0.0157588	0.000400904	5.96651e-05	0.000774697	-0.000463501	0.000358305	0.00438578	-0.000583055	0.000460498	0.00515739	-0.0132601	0.00884201	0.00728375	0.00074833	0.00535855	-0.00020133	0.00230923	0.0134747	0.0143415	0.00022124	0.00107794	-0.0212716	-0.0211241	-0.0179266	-0.0118047	-0.00236146	0.00165602	-0.0434248	-0.0274908	-0.0106054	-0.0260611	-0.0268356	0.000515163	-0.000605569
AP2-RAV-4B-1	-0.000492532	0.0067247	-0.0441136	-0.0392473	-0.0407012	-0.0519738	-0.041659	0.000238614	-0.00427631	0.001121	-0.0265044	7.21681e-05	-0.0224428	-0.00488419	-0.0157588	1	0.0153089	-0.000120735	9.94926e-05	0.000135179	-0.000600578	0.00184961	0.00115495	0.00121857	0.00124507	-0.0588309	-0.0379258	-0.030453	0.000242186	-0.032057	0.000318416	0.000885319	-4.02574e-05	-0.00142535	0.00136419	0.000925455	-0.00995563	-0.0112871	-0.0572547	-0.00725666	-0.00977082	0.00267079	-0.0963996	-0.0522293	-0.0245993	-0.0686248	-0.0547541	0.00522452	0.00430398
bHLH-1A-1	0.00219732	0.0321564	0.000623693	0.00131825	0.001041	-7.51718e-05	-0.00248559	0.00305323	0.00305191	0.0172735	0.00103196	0.00689261	0.000527411	0.00327579	0.000400904	0.0153089	1	0.00179045	0.00192852	0.00226022	-0.000249472	0.00384754	0.0019361	0.0012438	0.0204817	-0.00733916	0.012453	0.0104231	0.0040917	0.00091746	-0.000116316	0.0264271	0.00462186	0.00449092	0.00658055	0.00447235	0.0141915	0.0134268	-0.00891834	0.00929808	0.00161401	0.00897028	-0.0230019	-0.0130708	-0.000522977	-0.00980412	-0.013849	0.00224769	0.00129855
bHLH-3A-2	0.00837108	0.00996544	0.000715404	-0.000175137	0.000969163	0.000483566	0.000184209	0.0591631	0.00783457	0.0257858	0.00133605	0.0220607	0.000110506	0.00811974	5.96651e-05	-0.000120735	0.00179045	1	0.08344	0.078762	-1.99332e-05	-1.34681e-05	0.0231584	0.0550866	0.0234006	0.000555176	-0.000980794	-0.00065377	-2.45895e-05	0.00027737	-9.29386e-06	-0.000112748	0.00716527	0.014282	0.024112	0.0360469	-0.000133497	-0.000768552	-0.000709319	0.00192868	0.00117467	0.0202931	-0.00220865	-0.00151994	-5.95551e-05	-0.00124541	-0.00108424	0.0304734	0.0184737
bHLH-5A-1	0.0266386	0.0211492	-0.00037473	-0.000292371	0.000150546	-0.000104483	-0.00036159	0.0764634	0.0134087	0.0272634	0.00111703	0.0233239	0.000672639	0.0107913	0.000774697	9.94926e-05	0.00192852	0.08344	1	0.0666108	-1.88549e-05	0.0264505	0.0408401	0.0582389	0.0742486	-0.000329367	0.000301894	0.00126682	-2.32593e-05	-0.000146261	-8.7911e-06	-0.000106649	0.0152047	0.0403955	0.0254956	0.0762494	0.000282719	0.000129371	0.000734854	0.00391212	0.00297979	0.0160801	-0.00186564	-0.00118422	0.00118087	-0.000659661	-0.00118262	0.045132	0.0391241
bHLH-6A-1	0.030183	0.0179647	0.000810092	0.00031222	0.000228173	0.000822945	0.000234755	0.070865	0.0113844	0.0308874	0.00193497	0.0264227	-0.000649142	0.00978227	-0.000463501	0.000135179	0.00226022	0.078762	0.0666108	1	-1.66459e-05	0.0299637	0.0277474	0.0439759	0.0280269	0.00144697	0.00030145	0.00083545	-2.05343e-05	0.00117276	-7.76114e-06	0.00348819	0.0431421	0.017128	0.0192475	0.0431755	-0.000447724	-0.000376213	0.000278725	0.00348886	0.0015605	0.0182296	-0.000899983	-0.000411272	0.00148303	-0.00087925	0.000110462	0.0365112	0.0221416
bHLH-7A-2	-3.11843e-05	-5.22943e-05	-0.00116175	-0.000795269	-0.0005269	-0.000840159	-0.000443024	-3.9868e-05	-0.000163299	-2.03229e-05	-0.000719337	-1.18809e-05	-0.000604756	0.00253478	0.000358305	-0.000600578	-0.000249472	-1.99332e-05	-1.88549e-05	-1.66459e-05	1	-1.0478e-05	0.218668	-1.42791e-05	-1.12014e-05	-0.000839128	-0.000619288	0.000117575	-1.91302e-05	8.33032e-05	-7.23046e-06	-8.77161e-05	-3.63701e-05	-5.48329e-05	-3.25783e-05	-2.18119e-05	-0.000296349	-0.000540077	0.00465197	0.000882732	-0.000330312	-5.15388e-05	-0.00147369	-0.00107241	0.000235711	-0.000743815	-0.000792118	-4.29614e-05	-4.24717e-05
bHLH-7A-3	-2.107e-05	0.0285933	0.0020162	0.00164965	0.00202358	0.003904	0.00125388	0.0250057	0.0213146	0.04909	0.00238105	-8.02746e-06	0.00296939	0.0077927	0.00438578	0.00184961	0.00384754	-1.34681e-05	0.0264505	0.0299637	-1.0478e-05	1	0.0294028	-9.64782e-06	0.0890802	0.00129785	0.00472535	0.00412414	0.0260695	0.00708219	-4.88534e-06	0.0113229	0.0274152	0.0181654	0.0152945	-1.47374e-05	8.41427e-05	0.000140236	-0.000291455	0.00196965	0.00738267	0.0290133	-0.000497289	-8.75621e-05	0.000733984	0.000378091	-8.63105e-05	0.0232016	0.0234697
bHLH-7D-2	0.00487561	0.00283407	-0.000521312	-7.09905e-05	-0.000222306	-0.000358253	-0.000173166	0.0192485	0.00909944	0.015127	0.000641409	0.0129495	-0.00132259	0.00824226	-0.000583055	0.00115495	0.0019361	0.0231584	0.0408401	0.0277474	0.218668	0.0294028	1	0.0215614	0.0412633	8.53987e-05	-0.000152472	0.00239944	-4.18374e-05	0.00312243	-1.58129e-05	0.00332487	0.00415946	0.00269207	0.00466104	0.0070202	0.000697094	0.00017358	0.00545599	0.00307608	0.00256756	0.0118539	-0.00287798	-0.00219011	-6.69364e-05	-0.0017004	-0.00231486	0.0106723	0.00716735
bHLH-U	0.0469377	0.0209596	0.00132836	0.00179397	0.00202212	0.00202935	0.000108373	0.0918084	0.0178172	0.0540298	0.000915553	0.0308061	0.000682549	0.0201173	0.000460498	0.00121857	0.0012438	0.0550866	0.0582389	0.0439759	-1.42791e-05	-9.64782e-06	0.0215614	1	0.0653624	0.00150802	0.000280975	0.00171946	-1.76146e-05	0.00154762	-6.65762e-06	0.00409534	0.0201018	0.0133065	0.0336878	0.0335526	-0.000783763	-0.000734522	0.00174791	0.00480319	0.00304457	0.0283733	-0.00147885	-0.000941363	0.0018871	-0.000280993	-0.000940176	0.0340537	0.0430687
bZIP-2A-2	0.0299128	0.0981543	0.00440133	0.00414348	0.00353851	0.00661548	0.00280932	0.0468031	0.0456904	0.252613	0.00819661	0.0785595	0.00272301	0.022017	0.00515739	0.00124507	0.0204817	0.0234006	0.0742486	0.0280269	-1.12014e-05	0.0890802	0.0412633	0.0653624	1	0.00288263	0.00483554	0.00875989	-1.3818e-05	0.0126741	-5.22265e-06	0.0372012	0.0769764	0.0595544	0.0429582	0.0427811	0.002923	0.00306875	0.00318599	0.00767686	0.00829896	0.0724216	0.000775613	0.000954283	0.0065785	0.0026034	0.000956283	0.0216992	0.0329404
bZIP-2A-3	-0.000225291	0.00339878	-0.0121897	-0.0154161	-0.0161127	-0.00980791	-0.0161268	-3.32889e-05	-0.00500065	0.00178473	-0.019247	-9.46755e-05	-0.0158131	-0.00171885	-0.0132601	-0.0588309	-0.00733916	0.000555176	-0.000329367	0.00144697	-0.000839128	0.00129785	8.53987e-05	0.00150802	0.00288263	1	-0.0102134	0.00353772	0.00305049	0.0254824	-0.000391243	0.0248949	-0.000535248	-0.000353345	-0.000563212	1.42027e-05	-0.0538224	-0.0519038	-0.0394866	-0.0254261	-0.0139417	0.000244679	-0.0819504	-0.0479799	-0.0209524	-0.0541436	-0.0126006	0.000859393	0.000462482
bZIP-3A-1	0.000195681	0.00802485	0.02033	0.0238309	0.0236904	0.0128432	0.00254658	-0.000119991	0.00353574	0.0045469	0.0158602	0.00067256	0.0123368	0.00199082	0.00884201	-0.0379258	0.012453	-0.000980794	0.000301894	0.00030145	-0.000619288	0.00472535	-0.000152472	0.000280975	0.00483554	-0.0102134	1	0.49095	0.00439591	0.136691	0.00110358	0.0544073	0.00173102	0.00177629	0.000361012	0.00198273	-0.0428828	-0.0418801	-0.0260933	-0.0191557	-0.00173291	0.00122491	-0.0850611	-0.0535039	-0.0210762	-0.0555125	-0.0551165	0.00213983	0.000764127
bZIP-3A-2	0.00133342	0.0156117	0.0133952	0.0162096	0.015985	0.012993	0.00221724	0.00131223	0.00510792	0.0119961	0.00905057	0.00116021	0.00936336	0.00752639	0.00728375	-0.030453	0.0104231	-0.00065377	0.00126682	0.00083545	0.000117575	0.00412414	0.00239944	0.00171946	0.00875989	0.00353772	0.49095	1	0.00668044	0.174896	-0.000363846	0.0840529	0.00353038	0.00409872	0.00135281	0.00337138	-0.0367778	-0.0356024	-0.0152275	-0.0125251	-0.00282446	0.00240571	-0.0692087	-0.0448576	-0.0156089	-0.0381609	-0.0438492	0.00351097	0.00310915
bZIP-5A-1	0.0262542	0.02607	0.000868272	0.000990571	0.000876179	0.000626174	0.00128585	0.0547951	0.00147498	-2.50701e-05	0.0010756	-1.46562e-05	-0.000283467	0.00200118	0.00074833	0.000242186	0.0040917	-2.45895e-05	-2.32593e-05	-2.05343e-05	-1.91302e-05	0.0260695	-4.18374e-05	-1.76146e-05	-1.3818e-05	0.00305049	0.00439591	0.00668044	1	0.00850909	0.037788	0.0279461	-4.48659e-05	0.0148873	0.0167383	0.0250326	-0.000258154	-0.000168208	0.00172686	0.00105885	0.000425715	0.00523991	-0.00224746	-0.00166692	0.001147	-0.00138988	-0.000760785	0.133549	0.122219
bZIP-5B-3	-0.000159059	0.0119708	0.0111721	0.0120562	0.0117826	0.017403	0.0066859	0.00104438	0.00484646	0.0127303	0.00792694	0.00286732	0.00804264	0.00632225	0.00535855	-0.032057	0.00091746	0.00027737	-0.000146261	0.00117276	8.33032e-05	0.00708219	0.00312243	0.00154762	0.0126741	0.0254824	0.136691	0.174896	0.00850909	1	-0.000254574	0.0493394	0.00301301	0.0042998	0.00334659	0.00415376	-0.0301953	-0.0296009	-0.0126023	-0.0138821	-0.00368589	0.00386692	-0.0518499	-0.0348866	-0.0117077	-0.0327054	-0.0328051	0.00348543	0.00195166
bZIP-6A-1	-1.45396e-05	-2.43822e-05	-0.000541667	-0.000522432	-0.000540396	-0.000539333	-0.000398938	-1.85884e-05	-7.61379e-05	-9.47552e-06	-0.00033539	-5.53946e-06	-0.000281967	-5.91179e-05	-0.00020133	0.000318416	-0.000116316	-9.29386e-06	-8.7911e-06	-7.76114e-06	-7.23046e-06	-4.88534e-06	-1.58129e-05	-6.65762e-06	-5.22265e-06	-0.000391243	0.00110358	-0.000363846	0.037788	-0.000254574	1	-4.08976e-05	-1.69575e-05	-2.55658e-05	0.0221804	-1.01698e-05	-0.00056448	0.000128842	-0.00052951	0.000530973	-0.000154008	-2.40299e-05	-0.000976024	-0.000630031	-0.00022324	-0.000612677	-0.000629527	0.0168121	0.0170063
bZIP-7A-1	0.00364823	0.100067	0.000626344	0.00125559	0.000544159	0.0014648	0.000998828	0.00127034	0.00748947	0.0350958	0.00158492	0.0099709	0.000515497	0.0195262	0.00230923	0.000885319	0.0264271	-0.000112748	-0.000106649	0.00348819	-8.77161e-05	0.0113229	0.00332487	0.00409534	0.0372012	0.0248949	0.0544073	0.0840529	0.0279461	0.0493394	-4.08976e-05	1	0.0178308	0.0257947	0.0107987	0.0135463	0.00749177	0.00566752	-0.00170327	0.0220611	0.00122221	0.0101232	-0.00917356	-0.00557156	-0.000306971	-0.00420504	-0.00551478	0.0122504	0.0138014
bZIP-A	0.133621	0.156596	0.00359729	0.00333547	0.00388571	0.00552199	0.00274374	0.0251495	0.0119627	0.0423949	0.00492134	0.0241717	0.00953079	0.00197251	0.0134747	-4.02574e-05	0.00462186	0.00716527	0.0152047	0.0431421	-3.63701e-05	0.0274152	0.00415946	0.0201018	0.0769764	-0.000535248	0.00173102	0.00353038	-4.48659e-05	0.00301301	-1.69575e-05	0.0178308	1	0.138848	0.0440527	0.0460851	0.000669577	0.00194689	-0.000606874	0.00316225	0.0027315	0.022197	-0.00297181	-0.000909818	0.00405662	-0.000285509	-0.00102484	0.0367112	0.0405218
bZIP-B	0.131392	0.145725	0.00490427	0.00505377	0.00537872	0.00585026	0.00432755	0.0166043	0.0111221	0.0327753	0.00649802	-4.20091e-05	0.0117425	0.00482179	0.0143415	-0.00142535	0.00449092	0.014282	0.0403955	0.017128	-5.48329e-05	0.0181654	0.00269207	0.0133065	0.0595544	-0.000353345	0.00177629	0.00409872	0.0148873	0.0042998	-2.55658e-05	0.0257947	0.138848	1	0.0379404	0.0742493	0.000805707	0.000932673	-0.00074131	0.0034834	0.00203013	0.0146226	-0.00477255	-0.00233259	0.00234928	-0.00198481	-0.00224829	0.0220478	0.0223054
C2C2-Dof-2A-1	0.0565476	0.0612783	0.000112171	0.00105215	0.000724772	-1.87394e-05	-0.000226158	0.0442001	0.00556367	0.0315451	0.000333186	0.0134829	0.000630939	0.00100065	0.00022124	0.00136419	0.00658055	0.024112	0.0254956	0.0192475	-3.25783e-05	0.0152945	0.00466104	0.0336878	0.0429582	-0.000563212	0.000361012	0.00135281	0.0167383	0.00334659	0.0221804	0.0107987	0.0440527	0.0379404	1	0.15447	0.0174785	0.0186226	-0.000855176	0.00517593	0.0164307	0.0123493	-0.00311942	-0.00164399	0.00409617	-0.000860349	-0.00164096	0.0671575	0.0754918
C2C2-Dof-2D-1	0.0460767	0.0824439	0.00128154	0.0011988	0.00106642	0.000623915	0.00026333	0.0841221	0.00712197	0.0235603	0.00139854	-1.67107e-05	0.00117785	0.00360635	0.00107794	0.000925455	0.00447235	0.0360469	0.0762494	0.0431755	-2.18119e-05	-1.47374e-05	0.0070202	0.0335526	0.0427811	1.42027e-05	0.00198273	0.00337138	0.0250326	0.00415376	-1.01698e-05	0.0135463	0.0460851	0.0742493	0.15447	1	0.00978187	0.009743	-0.00114014	0.00581978	0.0112275	0.00923047	-0.00147577	-0.000512722	0.00237461	-0.000631944	-0.000510325	0.0836377	0.0676706
C2C2-Dof-4A-1	0.000900013	0.0158948	-0.0539303	-0.0503484	-0.0524176	-0.059593	-0.0461769	-0.00109693	-0.00729806	0.00306477	-0.0349068	0.000663712	-0.030054	-0.00310765	-0.0212716	-0.00995563	0.0141915	-0.000133497	0.000282719	-0.000447724	-0.000296349	8.41427e-05	0.000697094	-0.000783763	0.002923	-0.0538224	-0.0428828	-0.0367778	-0.000258154	-0.0301953	-0.00056448	0.00749177	0.000669577	0.000805707	0.0174785	0.00978187	1	0.629683	-0.0644237	0.0112829	0.00343478	0.00230506	-0.0914382	-0.0506548	-0.013519	-0.0252291	-0.0630815	-0.00115345	-0.000867274
C2C2-Dof-4D-1	0.000930465	0.0147806	-0.0527609	-0.0492189	-0.0513046	-0.0583851	-0.0447758	-0.000682104	-0.00734166	0.00206337	-0.0338476	0.000744524	-0.0290438	-0.00347643	-0.0211241	-0.0112871	0.0134268	-0.000768552	0.000129371	-0.000376213	-0.000540077	0.000140236	0.00017358	-0.000734522	0.00306875	-0.0519038	-0.0418801	-0.0356024	-0.000168208	-0.0296009	0.000128842	0.00566752	0.00194689	0.000932673	0.0186226	0.009743	0.629683	1	-0.0625398	0.0109678	0.00479626	0.00150427	-0.0891328	-0.0500318	-0.0134217	-0.0239025	-0.0616261	-0.00096883	-0.000561822
C2H2-2A-1	-0.000204957	0.000843245	-0.0495231	-0.0466252	-0.0480285	-0.0526608	-0.0385431	8.22789e-05	-0.00571918	0.00145597	-0.0307249	-3.07024e-05	-0.0262616	-0.00267212	-0.0179266	-0.0572547	-0.00891834	-0.000709319	0.000734854	0.000278725	0.00465197	-0.000291455	0.00545599	0.00174791	0.00318599	-0.0394866	-0.0260933	-0.0152275	0.00172686	-0.0126023	-0.00052951	-0.00170327	-0.000606874	-0.00074131	-0.000855176	-0.00114014	-0.0644237	-0.0625398	1	-0.0372322	0.00832653	0.00183792	-0.100216	-0.0667666	-0.0255952	-0.0672319	-0.0637823	0.000103936	0.000529501
C2H2-3A-1	0.00237493	0.0194993	-0.026665	-0.0248957	-0.0258054	-0.0317782	-0.0253451	0.00418957	-0.00222655	0.00641029	-0.0126776	0.0015967	-0.0162007	-0.0019339	-0.0118047	-0.00725666	0.00929808	0.00192868	0.00391212	0.00348886	0.000882732	0.00196965	0.00307608	0.00480319	0.00767686	-0.0254261	-0.0191557	-0.0125251	0.00105885	-0.0138821	0.000530973	0.0220611	0.00316225	0.0034834	0.00517593	0.00581978	0.0112829	0.0109678	-0.0372322	1	-0.00200393	0.00612245	-0.068754	-0.0411786	-0.0120738	-0.0315481	-0.0420988	0.00803923	0.00646984
EIL-4D-1	-0.000153077	0.00650716	-0.00580504	-0.00432327	-0.00530614	-0.00793458	-0.00792497	0.00114995	0.000823728	0.00819434	-0.00437715	0.00377158	-0.00346625	0.000948494	-0.00236146	-0.00977082	0.00161401	0.00117467	0.00297979	0.0015605	-0.000330312	0.00738267	0.00256756	0.00304457	0.00829896	-0.0139417	-0.00173291	-0.00282446	0.000425715	-0.00368589	-0.000154008	0.00122221	0.0027315	0.00203013	0.0164307	0.0112275	0.00343478	0.00479626	0.00832653	-0.00200393	1	0.00446977	-0.0234947	-0.0158088	-0.00600956	-0.0153585	-0.0121893	-0.000544029	-0.000154003
GARP-ARR-6A-1	0.0194179	0.0541576	0.000980377	0.000974078	0.00109411	0.000442971	-0.00098108	0.0176826	0.013149	0.084801	0.0013987	0.034118	0.000222457	0.00358349	0.00165602	0.00267079	0.00897028	0.0202931	0.0160801	0.0182296	-5.15388e-05	0.0290133	0.0118539	0.0283733	0.0724216	0.000244679	0.00122491	0.00240571	0.00523991	0.00386692	-2.40299e-05	0.0101232	0.022197	0.0146226	0.0123493	0.00923047	0.00230506	0.00150427	0.00183792	0.00612245	0.00446977	1	0.00485332	0.00885254	0.0031393	0.00464225	0.00827674	0.00458083	0.0046369
GARP-G2-2A-1	-0.00205233	-0.00326082	-0.115981	-0.111098	-0.114866	-0.119133	-0.0884576	-0.00337291	-0.0160897	-6.38739e-05	-0.0728981	-0.000794963	-0.0609682	-0.00882114	-0.0434248	-0.0963996	-0.0230019	-0.00220865	-0.00186564	-0.000899983	-0.00147369	-0.000497289	-0.00287798	-0.00147885	0.000775613	-0.0819504	-0.0850611	-0.0692087	-0.00224746	-0.0518499	-0.000976024	-0.00917356	-0.00297181	-0.00477255	-0.00311942	-0.00147577	-0.0914382	-0.0891328	-0.100216	-0.068754	-0.0234947	0.00485332	1	0.578474	0.0830779	0.142692	0.402771	-0.00453163	-0.00460177
GARP-G2-2B-1	-0.000775707	-0.00033855	-0.0747025	-0.0713944	-0.073987	-0.0759689	-0.0574871	-0.00173824	-0.0104357	0.000782666	-0.04618	-0.000307278	-0.0387159	-0.00589301	-0.0274908	-0.0522293	-0.0130708	-0.00151994	-0.00118422	-0.000411272	-0.00107241	-8.75621e-05	-0.00219011	-0.000941363	0.000954283	-0.0479799	-0.0535039	-0.0448576	-0.00166692	-0.0348866	-0.000630031	-0.00557156	-0.000909818	-0.00233259	-0.00164399	-0.000512722	-0.0506548	-0.0500318	-0.0667666	-0.0411786	-0.0158088	0.00885254	0.578474	1	0.11914	0.18237	0.474025	-0.00223341	-0.002377
GARP-G2-4A-1	0.00259057	0.00813373	-0.0281245	-0.0267708	-0.0278692	-0.02841	-0.0217661	0.0021045	-0.0031387	0.00591525	-0.0173706	0.00149842	-0.0147523	-0.00277757	-0.0106054	-0.0245993	-0.000522977	-5.95551e-05	0.00118087	0.00148303	0.000235711	0.000733984	-6.69364e-05	0.0018871	0.0065785	-0.0209524	-0.0210762	-0.0156089	0.001147	-0.0117077	-0.00022324	-0.000306971	0.00405662	0.00234928	0.00409617	0.00237461	-0.013519	-0.0134217	-0.0255952	-0.0120738	-0.00600956	0.0031393	0.0830779	0.11914	1	0.254465	0.0267386	0.00176888	0.00181967
GARP-G2-4D-2	-0.000799087	0.000980958	-0.0694862	-0.0662778	-0.0686095	-0.0717096	-0.0550071	-0.00226909	-0.0090365	0.00328199	-0.0430289	0.00048188	-0.0365765	-0.00721837	-0.0260611	-0.0686248	-0.00980412	-0.00124541	-0.000659661	-0.00087925	-0.000743815	0.000378091	-0.0017004	-0.000280993	0.0026034	-0.0541436	-0.0555125	-0.0381609	-0.00138988	-0.0327054	-0.000612677	-0.00420504	-0.000285509	-0.00198481	-0.000860349	-0.000631944	-0.0252291	-0.0239025	-0.0672319	-0.0315481	-0.0153585	0.00464225	0.142692	0.18237	0.254465	1	0.0365113	-0.00230227	-0.00203712
GARP-G2-5B-3	-0.000355997	-8.39581e-05	-0.0701511	-0.0675844	-0.0698689	-0.0712686	-0.0548693	-0.00130017	-0.00943982	0.00121155	-0.044783	0.000422441	-0.0374052	-0.00639336	-0.0268356	-0.0547541	-0.013849	-0.00108424	-0.00118262	0.000110462	-0.000792118	-8.63105e-05	-0.00231486	-0.000940176	0.000956283	-0.0126006	-0.0551165	-0.0438492	-0.000760785	-0.0328051	-0.000629527	-0.00551478	-0.00102484	-0.00224829	-0.00164096	-0.000510325	-0.0630815	-0.0616261	-0.0637823	-0.0420988	-0.0121893	0.00827674	0.402771	0.474025	0.0267386	0.0365113	1	-0.0023302	-0.0023732
GNI-2D	0.0272344	0.0301152	0.000197848	0.000535545	0.000212143	0.000224137	0.00016183	0.19528	0.0114926	0.00593237	0.000629714	-3.2914e-05	-2.74496e-05	0.00157043	0.000515163	0.00522452	0.00224769	0.0304734	0.045132	0.0365112	-4.29614e-05	0.0232016	0.0106723	0.0340537	0.0216992	0.000859393	0.00213983	0.00351097	0.133549	0.00348543	0.0168121	0.0122504	0.0367112	0.0220478	0.0671575	0.0836377	-0.00115345	-0.00096883	0.000103936	0.00803923	-0.000544029	0.00458083	-0.00453163	-0.00223341	0.00176888	-0.00230227	-0.0023302	1	0.650431
GNI-U	0.0354462	0.0281111	0.000389096	0.00025659	0.000288195	0.000531397	-0.000535317	0.188269	0.00936997	-5.56592e-05	-0.000378441	-3.25388e-05	-0.000614453	0.00548426	-0.000605569	0.00430398	0.00129855	0.0184737	0.0391241	0.0221416	-4.24717e-05	0.0234697	0.00716735	0.0430687	0.0329404	0.000462482	0.000764127	0.00310915	0.122219	0.00195166	0.0170063	0.0138014	0.0405218	0.0223054	0.0754918	0.0676706	-0.000867274	-0.000561822	0.000529501	0.00646984	-0.000154003	0.0046369	-0.00460177	-0.002377	0.00181967	-0.00203712	-0.0023732	0.650431	1
HB-HD-ZIP-2A-2	0.00813196	0.0403791	-0.00379578	-0.00369203	-0.00360116	-0.00414669	-0.0033853	0.00296593	0.00407296	0.0298225	-0.00163896	0.0072338	-0.00159548	0.00142192	-0.00120624	0.00444771	0.0101506	-0.000154557	0.00216195	0.00248537	-0.000120243	0.00822556	0.00358683	0.0090326	0.0309944	-0.00287384	-0.0027834	0.000266558	0.00440153	0.00023443	0.00596277	0.0107366	0.0140779	0.0122759	0.00509106	0.00581663	-0.000338345	0.000265892	-0.00403249	0.00132049	0.000490434	0.0333818	-0.00425933	-0.000793998	0.00219056	-0.00238603	-0.00139185	0.00371927	0.00172023
HB-HD-ZIP-6A-1	-0.000499047	0.00593	-0.036088	-0.0346298	-0.0357009	-0.0375443	-0.0281069	-0.000826351	-0.00501639	0.00447087	-0.0230211	0.00230374	-0.0198546	-0.0020651	-0.0143603	0.0024071	0.00128514	-0.000830175	-0.000785266	0.000305468	-0.000645862	-0.000436384	0.0010386	0.000569578	0.00101764	-0.0208849	-0.0266282	-0.0193162	0.000506828	-0.0149972	-0.000301133	0.00156137	0.00191376	0.000445521	0.000684502	0.000234885	-0.0202281	-0.0200485	-0.0286283	-0.0132284	-0.008511	0.00333803	0.00244031	0.0257153	0.000177918	-0.0212084	0.0340268	-4.77046e-05	-0.000398708
HB-HD-ZIP-6A-2	0.000842235	0.00696629	-0.0266949	-0.0253775	-0.0263214	-0.0278871	-0.0212497	0.000186026	-0.00313497	0.00213327	-0.0172329	0.00152144	-0.0148763	-0.00201783	-0.0107	0.0183992	0.00197424	0.00107581	0.00179881	0.00150895	0.000248075	0.00181661	0.000944384	0.00191565	0.00265587	-0.0203371	-0.018631	-0.0126603	0.00175623	-0.0109348	-0.000220901	-0.000381583	0.00165915	0.000570871	-0.000651681	-0.000153152	-0.0140761	-0.014229	-0.0101618	-0.00911843	-0.00582549	0.0042908	-0.00423728	0.0110333	0.00610788	-0.0118293	0.0128968	-0.000791343	-0.000243179
HB-HD-ZIP-6B-2	-0.000765718	0.00593925	-0.0307922	-0.0292446	-0.0305211	-0.0321811	-0.0243014	-0.000392069	-0.00391124	0.00172751	-0.0199781	0.00125227	-0.0169829	-0.00206059	-0.0124218	0.0217728	0.00256114	0.00030013	0.00144338	0.000610242	-0.000538507	-0.000363848	-0.00030283	0.000889383	0.00225976	-0.0230523	-0.0213843	-0.0151129	0.000886651	-0.0124987	-0.000251079	-0.000451478	0.000640649	0.00026068	-0.000220516	-0.000303994	-0.0149056	-0.0157276	-0.0156762	-0.0107763	-0.00688713	0.00300837	-0.00412415	0.0125497	0.00705914	-0.012425	0.0144175	-0.000801155	-0.000310427
HB-PHD-6A-1	-0.00075316	0.00173	-0.0530786	-0.0511585	-0.0527823	-0.0578032	-0.0441558	0.000353207	-0.00880376	0.000306313	-0.0379805	1.06788e-05	-0.033263	-0.00473864	-0.0237196	-0.0583481	-0.00803047	0.00088	0.000818163	0.00126283	-0.000777554	0.000225681	-0.000164403	0.000766632	0.00193188	-0.0446005	-0.0153773	-0.0106001	0.00130044	-0.0151972	-0.000515825	-0.00352451	-0.000912325	-0.000749823	-0.000602551	-0.000621054	-0.0428777	-0.0407921	0.120199	-0.0294316	0.00545572	0.0032491	-0.093444	-0.0563065	-0.0129785	-0.0530361	-0.0595421	0.000495788	0.000811877
HSF-U	-0.000831141	-0.000660033	-0.0192734	-0.0179468	-0.0185063	-0.0209109	-0.0136801	0.00824035	-0.00270498	-0.000541656	-0.011677	-0.000316656	-0.0098198	-0.00257172	-0.007163	-0.0237455	-6.14546e-05	0.000751843	0.00085396	0.000324594	-0.00041332	0.00094121	-0.000526837	-0.000380574	0.000843103	-0.0197681	-0.0141936	-0.0156385	0.00684348	-0.0115924	-0.00019271	-0.00160856	0.00114047	-0.000761651	0.00227217	0.00176387	0.00566383	0.00583928	-0.0236094	-0.0108525	-0.00283862	-0.00112548	0.0120899	0.0164834	-0.00612096	-0.019092	-0.000993386	0.0113583	0.0118166
MYB-1A-1	0.0419945	0.0249845	0.000538164	0.000874698	0.000723878	0.00266764	-0.000852174	0.112704	0.0192403	0.0368332	0.00247267	0.0315118	-0.000137288	0.0101239	0.000100873	0.0019423	0.00181263	0.0657473	0.0794461	0.0787438	-2.79106e-05	0.0178588	0.0330806	0.131161	0.0501488	0.00129015	0.000253467	0.000840699	0.00975763	0.000765649	-1.30133e-05	0.00411529	0.0359903	0.0238193	0.068944	0.0772548	-0.00150159	-0.00105547	0.00117187	0.00705352	0.0045453	0.0253533	-0.00273467	-0.00150233	0.00231435	-0.000780785	-0.00180989	0.130744	0.136663
MYB-1A-2	0.0291104	0.0138196	0.000399966	0.000906618	0.000751144	0.00161431	-0.000472607	0.068374	0.0186671	0.0268156	0.00154132	0.015289	0.000110722	0.00694572	0.000905036	0.00278401	0.00173391	0.0364672	0.0482046	0.0546102	-2.87412e-05	0.0347026	0.042849	0.0764107	0.081178	0.00184416	0.00033882	0.00194531	0.0284918	0.00170457	-1.34006e-05	0.00398711	0.0299444	0.0164889	0.039028	0.0249797	-0.000434837	-0.000131693	0.0011916	0.00584146	0.00271533	0.0246153	-0.00276519	-0.0014511	0.00219692	-0.00151233	-0.001599	0.101553	0.111292
MYB-2A-1	0.0473687	0.0246532	0.00047569	0.000631431	0.00065909	0.00240379	-0.00042927	0.101945	0.0257831	0.0181552	0.00214029	0.0155375	-0.000164317	0.00998468	0.000512199	0.00292378	0.000288972	0.0648812	0.0685956	0.111023	-2.82828e-05	0.0705504	0.0489965	0.090596	0.0659914	0.00123317	-0.000595506	0.000792429	0.0289548	0.000729541	-1.31868e-05	0.00194849	0.035515	0.0268751	0.0510116	0.0677621	0.0008001	0.00096886	0.000925989	0.00598528	0.00221545	0.0286046	-0.00257198	-0.00154699	0.00147749	-0.000833167	-0.00185045	0.116111	0.104393
MYB-2A-2	0.00250489	0.0135305	8.57711e-05	0.000241712	-0.000196175	-0.00402917	-0.002115	0.0104429	0.00423875	0.0188301	-0.00295039	0.00712491	-0.00323497	0.00374171	-0.00179012	-0.000628468	0.0018334	0.0105994	0.00667442	0.0153254	-0.000122037	0.00400999	0.00858414	0.0149028	0.0228807	-0.00473372	-0.000791191	-0.000601727	0.00881563	-0.000774805	-5.68997e-05	0.00371157	0.00914656	0.00660799	0.00764148	0.0096582	-0.00161915	-0.00252228	0.00398644	0.000514729	-0.000507684	0.0120765	-0.0124801	-0.00800902	-0.00104144	-0.00649672	-0.00806984	0.0136371	0.0158215
MYB-3A-1	0.0252849	0.0225779	-0.000504299	-6.89821e-06	-0.000126357	-0.00104686	-0.000735128	0.208042	0.00456799	0.00968494	-0.000376488	-2.02782e-05	-0.000697869	0.00446194	-0.000274068	0.00177302	0.0011641	-3.40218e-05	0.0313967	0.0355711	-2.64684e-05	0.0376854	0.00576666	-2.43714e-05	0.017615	-0.000201805	0.000241802	0.00156172	0.113548	0.0012804	-1.23409e-05	0.00660925	0.0379581	0.0215245	0.0605795	0.0814681	-0.00099494	-0.000337862	0.000699125	0.00359419	-0.000563773	-8.79659e-05	-0.00272576	-0.0014894	0.00211328	-0.00140754	-0.000996562	0.487345	0.506918
MYB-3D-1	0.0250287	0.0298343	0.000447411	0.000812682	0.000454788	0.000216281	-0.000150281	0.097996	0.0093792	0.0384394	0.00094094	-1.53716e-05	0.000981685	0.00806472	5.20209e-05	-0.000528188	0.000725911	0.0653368	0.0828961	0.0312865	-2.00639e-05	-1.35564e-05	0.0153233	0.0912248	0.0465105	-0.000436417	0.000697936	0.00246056	0.0272177	0.000752795	-9.35481e-06	0.00583069	0.014283	0.0379531	0.0479509	0.095545	0.000789307	0.000673038	0.0012644	0.00256204	0.00275029	0.0100467	-0.00191014	-0.00131721	0.00269409	-0.001039	-0.00131554	0.048472	0.049032
MYB-4A-1	0.0218005	0.0357522	-6.5625e-05	0.00024967	-0.000215608	0.00107272	-0.00106683	0.0512242	0.0122224	0.0502775	0.00127015	0.0286663	0.000534438	0.00782232	0.000743528	0.000477497	0.00225009	0.0341613	0.0632367	0.0409217	-3.06771e-05	0.0162448	0.0250605	0.0596502	0.060838	-0.000173683	7.96612e-05	0.000726001	0.0177803	0.00146501	0.0235567	0.00565824	0.0186735	0.0340877	0.0313258	0.0546535	-0.000700116	-0.000723284	0.00165457	0.00290009	0.00298373	0.0197422	-0.00330568	-0.0019682	0.00122011	-0.00115806	-0.00224774	0.0554598	0.0721539
MYB-4A-2	0.0383873	0.0304786	0.000843334	0.00177085	0.00122806	0.000674371	-0.000221422	0.140252	0.0132046	0.0392869	0.00165593	0.0167948	-6.18462e-06	0.0124037	0.000207708	-0.000193156	0.002795	0.0601009	0.0953283	0.0839833	-2.61704e-05	0.0190486	0.0235062	0.0699302	0.0534857	0.000326094	0.000714168	0.00214176	0.0312971	0.001689	-1.22019e-05	0.00440925	0.0274051	0.0327037	0.0367403	0.0823964	0.000124157	-0.000110492	0.00113205	0.00619617	0.00309693	0.027051	-0.00267589	-0.00178463	0.00257925	-0.00171069	-0.00194785	0.125495	0.11283
MYB-5A-1	0.0440728	0.0305754	2.30415e-05	0.000693714	3.78324e-05	0.00231344	-0.000968753	0.109279	0.0241597	0.0338229	0.00167847	0.0192841	0.000554165	0.0105	7.62105e-05	0.00491364	0.00480946	0.0632737	0.0668987	0.0757901	-4.55606e-05	0.0328277	0.0303569	0.0964044	0.0614396	0.000251197	-0.000162	0.0021396	0.0239404	0.00182349	-2.12426e-05	0.00628723	0.0346056	0.0354259	0.0562707	0.0893835	-0.000444373	-0.000224996	0.00246461	0.00934632	0.00147873	0.0265737	-0.00368915	-0.00226124	0.00248501	-0.00153119	-0.00225698	0.136126	0.143102
MYB-5B-1	0.0294875	0.0210484	0.00046034	0.000793817	0.000815919	0.000651932	-0.00043804	0.0969905	0.00987358	0.0452957	0.00106602	0.0309953	0.000452752	0.00849604	7.35696e-05	-7.24654e-05	0.00250968	0.0924013	0.0976895	0.0774541	-2.83751e-05	-1.91719e-05	0.0216707	0.0903013	0.0493274	-0.000617194	-0.00020718	0.00102596	0.00959679	0.000376735	-1.32299e-05	0.00194111	0.025266	0.0167043	0.0395332	0.0844368	0.00028339	0.000436977	0.000206547	0.00362332	0.00164258	0.0142083	-0.00270138	-0.00110078	0.00185751	-0.00115773	-0.00155546	0.0428147	0.0563263
MYB-6D-1	0.017972	0.04475	0.0029549	0.00323325	0.00333119	0.00317527	0.00371672	0.0611543	0.0092149	0.0230501	0.00119952	-4.26257e-05	0.00132985	0.00993292	0.00153451	0.000220728	0.00818266	-7.15154e-05	0.0148862	0.0112325	0.00600484	0.00893203	0.0109636	0.0131126	-4.01878e-05	0.00448292	0.0047965	0.016976	0.181709	0.0171637	0.0129723	0.0725795	0.0257124	0.0169464	0.0229633	0.0300842	-0.000690118	1.10039e-05	0.00865394	0.00870238	0.000820624	0.012582	-0.00514954	-0.00259356	7.48939e-05	-0.0015351	-0.00212152	0.198942	0.196812
MYB-7A-3	-7.71488e-05	0.00792239	-0.0480277	-0.0456278	-0.0469395	-0.0486818	-0.0383095	-0.000713271	-0.00605765	0.00358358	-0.029031	0.00142721	-0.0270764	-0.00480883	-0.0190153	-0.0292615	0.00156394	-0.000822956	-0.000719129	0.000144102	-0.000712355	-0.000205802	-0.0012106	-0.000227321	0.00445419	-0.043845	-0.0243175	-0.0285081	0.000364687	-0.0220696	-0.000491835	-0.000574651	0.00103135	0.00024252	-0.000911639	-0.000753119	-0.0327254	-0.0315907	-0.0394797	-0.00386107	-0.0112626	0.0124713	-0.0571404	-0.0353578	-0.0099077	-0.0292657	-0.0448503	-0.000325666	-0.000262428
MYB-7A-5	0.0366356	0.00724225	0.00182482	0.00158219	0.00183286	0.00183962	0.00110869	0.0477624	0.0115438	0.0374857	0.00155341	0.0320648	0.000110002	0.00891366	-0.000381999	0.00110638	0.00438033	0.0573374	0.0404066	0.0686666	-1.37189e-05	-9.26932e-06	0.0336814	0.106741	0.0680322	0.00210622	0.000776606	0.0018472	-1.69235e-05	0.00307378	-6.39643e-06	0.00426903	0.0104466	0.0208051	0.0116694	0.0174525	-0.000381997	-0.000678402	0.000812622	0.00361272	0.000869604	0.0295357	-0.00185188	-0.0011954	0.000384103	-0.000517888	-0.00119445	0.0620615	0.0538041
NAC-1D-1	-2.87136e-05	-4.81512e-05	0.00167094	0.000734332	0.000992349	0.000654036	0.000556481	0.0367013	0.00434153	0.0179975	-0.00013638	0.0308061	-0.000556844	0.00277383	-0.000397598	-0.000657892	0.00271731	0.0550866	0.0388201	0.0439759	-1.42791e-05	-9.64782e-06	0.0107651	0.0512696	0.0653624	0.000139622	-0.000114532	0.000744261	-1.76146e-05	0.00223107	-6.65762e-06	0.00409534	-3.34886e-05	0.00662801	0.0224485	-2.00838e-05	-0.000783763	-0.000734522	0.000351102	0.00155848	0.000812094	0.00705774	-0.000581554	-0.000638507	-0.000440866	-0.000590644	-0.000334083	-3.95577e-05	0.00858246
NAC-2A-3	0.0269667	0.057927	0.00225044	0.0018244	0.00179082	0.00259368	0.00158963	0.0633483	0.0234561	0.0580217	0.00388869	0.0425406	0.00221415	0.010393	0.00190183	0.00188424	0.00899867	0.0591574	0.0893659	0.0911075	-3.10161e-05	0.0321546	0.0297558	0.106219	0.105319	0.000211738	0.00185694	0.00382701	0.00877346	0.00394254	-1.44613e-05	0.0113606	0.0370084	0.0337128	0.0568547	0.0695121	0.00154078	0.00158893	0.00158711	0.00582027	0.0044785	0.0424228	-0.0022245	-0.00116884	0.00368681	-0.000204599	-0.000886662	0.0666242	0.0515167
NAC-2A-4	0.0322591	0.0794261	0.00208298	0.00235435	0.00245508	0.00128654	0.000334561	0.0441664	0.0150295	0.061978	0.00187921	0.0318005	0.000302925	0.00364197	0.00120878	0.00166035	0.00947981	0.0442181	0.0400665	0.045396	-4.14751e-05	0.0240349	0.00734395	0.052934	0.123768	-0.000359587	0.00131894	0.00261379	0.0197187	0.00301086	-1.93377e-05	0.0227717	0.0311007	0.0435439	0.0540906	0.0692992	0.00417	0.00380369	0.00201252	0.00705171	0.00257562	0.0585763	-0.000732618	0.00149564	0.00513188	-0.000315892	0.00202347	0.0351016	0.0236347
NAC-2D-6	0.00167143	-0.000305199	-0.00126434	-0.000462137	-0.000749887	-0.00148643	-0.00181056	0.00991583	0.000465063	0.00272527	-4.69489e-05	0.00479517	0.000285512	0.00108513	0.000730728	-0.00330087	-0.000758178	0.00858205	0.00602051	0.010319	-9.05057e-05	-6.11512e-05	0.00150628	0.00801171	0.00509421	-0.00302526	-0.00255566	-0.00193743	0.00290952	-0.00146043	-4.21982e-05	0.000806482	-0.000212262	0.000734195	0.00335813	0.00252245	-0.00299033	-0.00267219	-0.00332071	-0.00290953	-0.000165765	0.000820775	-0.00389582	-0.00119342	0.000390399	-0.00239013	-0.00419657	0.00244011	0.00383491
NAC-3A-1	0.0117989	0.0313525	6.61333e-05	0.00029841	0.000699126	0.00132899	0.00120415	0.0305791	0.00388605	0.0445722	0.000602253	0.00442271	0.000342784	0.00932463	0.00040508	-0.00079063	0.0151996	0.002555	0.00838341	0.0127359	0.00334795	0.00503378	0.0108159	0.00739452	0.00469983	0.00142665	0.00343158	0.0172772	0.0948536	0.0166029	-4.56437e-05	0.0469872	0.0174028	0.0103758	0.0112768	0.014562	-0.00237696	-0.00199842	0.0153576	0.00751373	0.000847284	0.00485963	-0.00810725	-0.00464046	0.000941394	-0.00264606	-0.00494078	0.0905386	0.0815219
NAC-3D-1	0.0169408	0.0277812	0.000772318	0.000608712	0.000786597	0.000673981	0.00107355	0.069794	0.00284066	0.0325925	0.000649957	0.0111375	0.000933539	0.0101529	0.00139045	-0.000537784	0.000968015	-5.06519e-05	0.0140263	0.00792864	-3.94063e-05	0.0126363	0.00382626	0.0185479	-2.84636e-05	0.00150425	0.00137077	0.00950256	0.187219	0.0114917	-1.83732e-05	0.0300445	0.0145012	0.0240627	0.0121361	0.0364436	-0.00211683	-0.00111447	0.00913604	0.00395208	0.000778691	0.00759353	-0.00434386	-0.00233618	-9.18344e-05	-0.00210476	-0.00167382	0.175949	0.174855
NAC-6A-1	-0.000361567	-0.000997166	-0.0598964	-0.0578978	-0.0596929	-0.0630205	-0.0493949	0.0014304	-0.00953905	0.00184976	-0.0434373	0.00063752	-0.0338244	-0.00443492	-0.025748	-0.0748354	-0.0113221	0.000539046	0.00173815	0.000653656	-0.00062122	-0.000380887	-0.00171267	0.0031338	0.00204046	-0.0456486	-0.0520399	-0.0360057	-0.00102166	-0.027618	7.6274e-05	-0.00495304	-4.10883e-05	-0.00125732	0.00202487	0.00235475	-0.0370906	-0.0351714	-0.0314075	-0.0383983	-0.0200255	-0.00161829	-0.0594755	-0.0403145	-0.0167275	-0.0264542	-0.0594973	0.00216402	0.00303834
NAC-6B-1	7.90471e-05	-0.000325968	-0.0582006	-0.0562276	-0.0579134	-0.0608375	-0.0478266	0.00225261	-0.00922539	0.0019914	-0.0419699	0.000304096	-0.032887	-0.00458218	-0.0251293	-0.0724153	-0.0108152	0.00136733	0.00288956	0.00132416	-0.000876944	0.000573921	-0.00132029	0.00328199	0.00386154	-0.0456487	-0.0498818	-0.0342713	-0.000208097	-0.0267704	0.000111225	-0.00484945	-0.00014081	-0.00069038	0.00296449	0.00317748	-0.0351202	-0.0331127	-0.0285449	-0.0366967	-0.019331	-0.00133328	-0.0564963	-0.0380766	-0.0162742	-0.0241103	-0.0575286	0.0044306	0.00444389
NAC-6D-1	0.000215684	-0.00144318	-0.0432939	-0.0420148	-0.0432611	-0.0454111	-0.0359334	0.00280518	-0.00716085	-0.000346831	-0.0318003	-0.000215383	-0.0240308	-0.00369127	-0.0188275	-0.0579869	-0.0101287	0.00147683	0.0016946	0.00113494	-0.000549948	0.000501056	-0.000990071	0.00329057	0.000913405	-0.037048	-0.0376839	-0.025446	-0.000220642	-0.0207704	-0.000434521	-0.00385244	-0.000719667	-0.000809946	0.00204282	0.00276316	-0.0242041	-0.0224642	-0.0105918	-0.0284071	-0.0153714	-0.00125791	-0.0445009	-0.0291621	-0.0126906	-0.0164488	-0.0466471	0.00238276	0.00246941
NAC-7A-1	0.00560111	0.00569924	-0.00691936	-0.00647269	-0.00664002	-0.00700412	-0.00512519	0.0133911	0.00157732	0.0065612	-0.00409701	-8.81654e-05	-0.00341036	0.00193082	-0.00171248	-0.00535847	-0.00111933	0.00897635	0.00709462	0.00533953	-0.000115079	-7.77545e-05	0.0024298	0.0126311	0.0120943	-0.00435769	-0.0046949	-0.0039138	0.00461167	-0.00294841	-5.36556e-05	0.000386298	0.00473111	0.00373994	0.00952846	0.00609198	-0.00758661	-0.00705882	-0.00730012	-0.00318268	-0.00148083	0.00314697	0.0114042	0.0117863	0.00213253	0.00274625	0.00668992	0.00814894	0.00932084
NAC-7A-2	0.0156892	0.05	0.00128506	0.00116816	0.00145145	0.00284642	-0.00035888	0.0327783	0.0197527	0.0966457	0.00251774	0.0275398	0.000694834	0.00749538	0.00102973	0.000207272	0.00739423	0.0492476	0.0346994	0.0294767	-3.19299e-05	0.0624883	0.0192437	0.0687754	0.146159	0.000108217	0.000805177	0.00188233	0.0085202	0.00254369	-1.48873e-05	0.0110254	0.0224377	0.029755	0.0351183	0.0224769	0.000911981	0.000187683	0.000472765	0.00224113	0.00580962	0.0475582	-0.00150108	-0.000615117	0.00421979	0.00200286	-0.000747053	0.00753524	0.0153357
NAC-7B-2	0.0104653	0.0501293	0.0020687	0.00245001	0.002237	0.00255767	0.000452938	0.0205087	0.0248404	0.0968946	0.0030035	0.0414285	0.0015366	0.0101081	0.00180645	0.000104421	0.00873728	0.0329027	0.0434958	0.0295528	-3.18479e-05	0.0469816	0.0241344	0.0459586	0.131879	-8.71409e-05	0.000994996	0.0038631	0.017124	0.00316891	-1.48491e-05	0.0147996	0.0270099	0.0268377	0.0200908	0.0375882	0.000481906	0.000965063	0.000799152	0.00308697	0.00632856	0.0572386	-0.00108045	-0.000466603	0.00423572	0.00146656	-0.000462925	0.0113767	0.0192413
NAC-7D-2	0.0177162	0.0441158	0.00062781	0.00128615	0.00116855	0.00188192	-0.000391744	0.0300729	0.0193003	0.0865587	0.00270696	0.0389533	0.000465551	0.00831733	0.00103474	-0.000282886	0.00841525	0.0278199	0.039248	0.0333399	-5.64311e-05	0.0264926	0.0217356	0.0518635	0.124045	-0.00109102	0.00122591	0.00271351	0.014462	0.00268337	-2.6311e-05	0.0144775	0.0177034	0.0251538	0.0169483	0.0254108	0.00120711	0.00144573	0.000109484	0.00298265	0.00614308	0.046566	-0.00233761	-0.00116141	0.0041494	0.00164444	-0.00115511	0.0214149	0.0151193
NAM-B1-6A-1	0.0171162	0.0511419	0.00372516	0.00403518	0.00500183	0.00539832	0.00293353	0.0234371	0.015212	0.118673	0.00338975	0.0225346	0.00142822	0.0113219	0.00111295	0.00091301	0.0112406	0.0335734	0.0283897	0.0160635	-3.90062e-05	0.0127665	0.015725	0.0375137	0.119638	0.00273214	0.00476615	0.0114256	0.0209728	0.011888	-1.81866e-05	0.0517616	0.0367666	0.0243123	0.0410654	0.042964	0.000832582	0.000557728	0.00340781	0.00675057	0.00202978	0.0258827	-0.00198031	-0.00051604	0.00334116	-1.76388e-05	-0.000511501	0.0123736	0.0125187
NAM-B1-6D-1	0.0179047	0.0320451	0.00837835	0.00832908	0.00893614	0.0105447	0.00745847	0.0167747	0.0194774	0.0883117	0.00767537	0.0283074	0.00540278	0.00848091	0.00554275	0.00221576	0.0109959	0.00557138	0.0178032	0.0066933	-4.65822e-05	0.0213939	0.0164475	0.00781809	0.070112	0.00223395	0.00492727	0.0142489	0.00581016	0.0117698	-2.17189e-05	0.0535086	0.0122367	0.0182624	0.0274675	0.0205195	0.00204602	0.00245057	0.00344023	0.00548133	0.00174548	0.0194496	-0.00305573	-0.00136639	0.00308184	0.00136897	-0.00108272	0.0286143	0.00515873
PIF-5D-1	0.0497752	0.0692544	0.000425139	0.00078875	0.000917958	0.0014112	0.00110385	0.025926	0.0124924	0.0764102	0.00092288	-1.54711e-05	0.000965276	0.00187885	4.44775e-05	0.00153378	0.0111364	-2.59566e-05	0.0137067	-2.16759e-05	0.0166747	0.0246951	0.0152242	0.0181127	0.092437	0.00439045	0.0026347	0.0107066	0.040576	0.00943784	-9.41536e-06	0.0648512	0.0426664	0.0518755	0.0635368	0.0355811	0.00287051	0.00306062	0.00123731	0.00679278	0.00193778	0.0200295	-0.00145694	-0.00111714	0.00486362	-0.000178429	-0.00111533	0.0722673	0.0609088
Q-5A-1	0.0292034	0.0382955	0.00161014	0.00145082	0.0016226	0.00111894	0.00132271	0.201345	0.0075342	0.0448601	0.00129254	0.0153377	0.00104479	0.0156135	0.00134068	0.00187629	0.00468004	0.0365833	0.0773939	0.0328581	-2.86501e-05	0.0173968	0.0268426	0.0383137	0.0488534	0.00185989	0.00173136	0.00730729	0.0858186	0.00818865	0.0252251	0.0373038	0.0350579	0.0465	0.0615597	0.091992	-0.000421973	-0.000118366	0.00207899	0.00471458	0.00161515	0.00344612	-0.00241393	-0.00143982	0.00414336	-0.000421333	-0.00128611	0.25481	0.253452
Q-5B-1	0.0254172	0.0150871	-0.000680064	-0.000690497	-0.000670759	-0.000961447	-0.000453547	0.171344	0.00257827	0.00777717	7.21578e-05	-2.52039e-05	-0.000206951	0.00474987	0.000201391	0.000587695	0.00011038	0.00793084	0.0421054	0.00951233	-3.28977e-05	0.0151455	0.0046144	0.0444903	0.0141644	-0.000196155	0.000832225	0.00173099	0.0913452	0.00121505	0.0219648	0.00343937	0.0217732	0.0230751	0.0633529	0.0655318	-0.00170625	-0.00144176	-0.000287117	0.00348224	0.000752856	0.00297482	-0.00375918	-0.00155196	0.00201578	-0.00157791	-0.00154884	0.436475	0.467705
SBP-7B-2	0.00657934	0.0131712	0.0228165	0.0244272	0.0248181	0.020437	0.0116339	0.0112734	0.0111673	0.0279344	0.0141412	0.00890851	0.0121227	0.0030325	0.00898104	-0.00245009	0.00425625	0.00877295	0.00740085	0.00842747	-0.000146543	0.00672005	0.00705355	0.0198804	0.0381661	-0.00249966	0.00706921	0.00661342	0.00355421	0.0027762	-6.83254e-05	0.00813563	0.00751502	0.00664994	0.00517541	0.00798341	-0.00514262	-0.00444962	-0.00245209	0.000576008	0.00330466	0.0147651	-0.0132588	-0.00833648	-0.00164729	-0.00616311	-0.00737725	0.00624724	0.00885226
Tamyb10-3B	0.0240535	0.0229019	7.11171e-05	0.000101419	0.000787737	-4.92205e-05	0.000660346	0.196156	0.0097856	0.00735738	0.000549189	0.0126362	-0.000336712	0.00565461	9.01051e-05	0.0043723	0.00186282	0.0301458	0.0478332	0.0451532	-3.47527e-05	0.0286931	0.0132327	0.0315764	0.0268368	0.000368649	0.00104638	0.00225835	0.125788	0.00270808	0.0207909	0.00323539	0.0412869	0.0245751	0.0645825	0.0620294	-0.00108101	-0.000655892	0.000611691	0.0038663	0.000177105	0.00572361	-0.00404596	-0.00253042	0.00179672	-0.00154518	-0.00215411	0.623307	0.616324
Tamyb10-3D	0.0231834	0.0137168	0.000299786	0.000460303	0.000900165	0.00101272	0.000773208	0.174203	0.00901333	0.00503793	-0.000550241	0.00869185	0.000316425	0.00695795	0.000541128	0.00478685	0.000441387	0.0207502	0.0439494	0.0373341	-5.04103e-05	0.0296642	0.0121241	0.0362746	0.00922364	0.000244409	0.00117294	0.00298879	0.097537	0.00422743	0.0286677	0.0103627	0.0398122	0.02631	0.0540235	0.0665072	-0.00224761	-0.00186482	0.000859019	0.00533025	0.000507418	0.00587117	-0.00508889	-0.00293395	0.00174115	-0.00207844	-0.00292952	0.601111	0.598272
Trihelix-2A-1	-0.000463964	0.00705237	-0.0307819	-0.0281512	-0.0296809	-0.0383336	-0.0207168	-0.000415744	-0.00486349	0.00109407	-0.0123998	0.00152727	-0.0197502	-0.00312607	-0.0141356	-0.0209766	0.0153759	-0.000207864	0.000216499	-0.000762842	-0.000663998	-0.00016433	-0.00109376	0.000598635	0.00220112	-0.0279246	-0.0240958	-0.0250228	-0.000109007	-0.0210996	-0.000474389	-0.000128276	-0.000426864	-9.81993e-05	4.99278e-05	0.00158458	-0.0057864	-0.0070161	-0.0198968	-0.0111541	-0.0086539	0.00502179	-0.0597471	-0.0280603	0.000823574	-0.0347166	-0.0418247	-0.00115988	-0.00085049
Trihelix-2B-1	0.000320245	0.00244362	-0.00989168	-0.00914622	-0.00939361	-0.0112494	-0.00676753	0.00241893	-0.00159011	0.000882467	-0.00454435	-0.000168803	-0.00677949	0.000641383	-0.00507522	-0.0151544	-0.00191604	-0.00028321	0.00225689	0.00262332	0.00284938	-0.00014887	0.00372928	-0.000202877	-0.000159149	-0.00750402	-0.00733941	-0.00411377	0.0196358	-0.00184834	-0.00010273	0.00255452	0.00210121	0.00226007	0.00172908	0.00296389	-0.0104447	-0.00961274	-0.00426295	-0.00342769	-0.00374971	-0.00027036	-0.019432	-0.0123473	-0.00423001	-0.0113427	-0.0110077	0.0165665	0.0122876
WRKY-1D-2	0.0070479	0.0190786	-0.00654803	-0.0057148	-0.00620466	-0.00858586	-0.0067062	0.0143828	0.00134949	0.0188012	-0.00540449	0.00636749	-0.00493993	0.00160407	-0.00353109	-0.0123039	0.0034934	0.00751511	0.0107141	0.0121975	0.0014629	0.0121901	0.00260319	0.0160955	0.0229155	-0.00885573	-0.00603159	-0.00439683	0.00245046	-0.00343129	-9.4609e-05	0.00445057	0.00875841	0.0101203	0.0186056	0.0174802	0.00629807	0.00552866	-0.00914408	-0.00280844	-0.00125055	0.0068453	-0.0223421	-0.0138349	-0.00303472	-0.0135237	-0.0139038	0.012668	0.0146518
[truncated: 43 more columns]

## Sheet: figure2
figure 2a (profile)
	TFBS type	TFBS number	4900~5000bp	4800~4900bp	4700~4800bp	4600~4700bp	4500~4600bp	4400~4500bp	4300~4400bp	4200~4300bp	4100~4200bp	4000~4100bp	3900~4000bp	3800~3900bp	3700~3800bp	3600~3700bp	3500~3600bp	3400~3500bp	3300~3400bp	3200~3300bp	3100~3200bp	3000~3100bp	2900~3000bp	2800~2900bp	2700~2800bp	2600~2700bp	2500~2600bp	2400~2500bp	2300~2400bp	2200~2300bp	2100~2200bp	2000~2100bp	1900~2000bp	1800~1900bp	1700~1800bp	1600~1700bp	1500~1600bp	1400~1500bp	1300~1400bp	1200~1300bp	1100~1200bp	1000~1100bp	900~1000bp	800~900bp	700~800bp	600~700bp	500~600bp	400~500bp	300~400bp
DH	HOT	>=12	0.00249348	0.00252656	0.00255511	0.00258596	0.00259834	0.00261533	0.00262907	0.00264201	0.00267481	0.00270206	0.00272411	0.00275599	0.00277978	0.00282063	0.00286319	0.00289104	0.00292767	0.0029783	0.00301662	0.00305035	0.00308183	0.003111	0.00316319	0.00324674	0.00327636	0.00329495	0.00333237	0.00339685	0.00345609	0.00351214	0.00358012	0.00363623	0.00368594	0.00376957	0.00383652	0.00388969	0.00392919	0.00398969	0.00404371	0.00407799	0.00414146	0.00421968	0.00429058	0.00438199	0.00449238	0.00457846	0.00460334
	non-HOT	1~3	0.00157067	0.00156997	0.00157291	0.00157129	0.00156952	0.0015686	0.00157234	0.00157718	0.00157797	0.00158019	0.00158168	0.00158029	0.00157796	0.00157941	0.00158421	0.0015875	0.00158812	0.00158508	0.00158106	0.00158106	0.00158421	0.00158682	0.00158754	0.0015848	0.00158001	0.00158046	0.00158341	0.00158507	0.00158404	0.0015805	0.00158009	0.00157905	0.00157487	0.00157134	0.00156938	0.0015645	0.00156098	0.00156122	0.00156173	0.00155847	0.00155379	0.00155354	0.00155702	0.0015538	0.00155906	0.00157489	0.00158958
		4~7	0.00177161	0.00178077	0.0017881	0.00179321	0.00179036	0.00179144	0.00179591	0.00179632	0.00179792	0.00179988	0.00180076	0.00179958	0.00180346	0.00181003	0.00181013	0.00181187	0.00181387	0.00181283	0.00180985	0.00181058	0.00181929	0.00182156	0.00182374	0.00182423	0.00182476	0.0018283	0.00183018	0.00183797	0.00184184	0.00184624	0.00185234	0.00185682	0.00186839	0.00187836	0.00188898	0.00189874	0.00190894	0.0019299	0.00194581	0.00196506	0.00198619	0.00201734	0.00205599	0.00210106	0.002155	0.00221807	0.0022723
		8~11	0.0022279	0.00223171	0.00224276	0.00225685	0.00226864	0.00226807	0.00226997	0.00227774	0.00228905	0.00230217	0.0023049	0.00231359	0.00232307	0.00233102	0.00234237	0.00235455	0.00237562	0.00238175	0.00238725	0.0023913	0.0024155	0.00243059	0.0024417	0.00246718	0.00249266	0.00250916	0.0025198	0.00255274	0.00259165	0.00262374	0.0026636	0.00271139	0.00277416	0.00282493	0.00287279	0.0029349	0.00300521	0.00306509	0.00312585	0.00319524	0.00325564	0.00331879	0.00340854	0.0035163	0.0036474	0.00378655	0.00388096
	-	nonTFBS	0.00149656	0.00145803	0.00146335	0.00145761	0.00145843	0.00145769	0.00145363	0.00144014	0.00145399	0.00151126	0.00154967	0.00153947	0.00147098	0.00145237	0.00147293	0.00149698	0.0014931	0.0014876	0.00148851	0.00144688	0.00144136	0.00148379	0.00149053	0.00146341	0.00144638	0.00143891	0.00143466	0.00144184	0.00144301	0.00145467	0.00145014	0.00143534	0.00144379	0.00144644	0.00144365	0.00144199	0.0014396	0.00144988	0.00145666	0.00145116	0.00144976	0.0014356	0.00141789	0.00148433	0.00149224	0.00144335	0.00141203
H3K9ac	HOT	>=12	0.00403673	0.0040659	0.00411148	0.00412593	0.00415277	0.00422262	0.00428524	0.00432629	0.00434766	0.00440061	0.00449538	0.00458894	0.00463672	0.00474933	0.00486055	0.00498085	0.00508987	0.00517743	0.00529788	0.00547696	0.00565851	0.00588102	0.00609529	0.00629592	0.006542	0.00680253	0.00713219	0.00744292	0.00773437	0.00805655	0.00840197	0.00873952	0.00905504	0.00939267	0.00976864	0.0101426	0.0104842	0.0108624	0.0112279	0.0116126	0.0119622	0.0122326	0.0124119	0.01253	0.0126817	0.012908	0.0133575
	non-HOT	1~3	0.00158957	0.00158736	0.00158881	0.00159073	0.00159466	0.00159728	0.00160125	0.00160711	0.00160859	0.00161198	0.00161666	0.00162072	0.00162411	0.00162644	0.00163032	0.00163434	0.00163774	0.00163635	0.00163435	0.00163619	0.00163586	0.00163546	0.00163858	0.00164121	0.0016398	0.0016396	0.00163974	0.00163733	0.00163137	0.00162582	0.00161996	0.00161336	0.00160406	0.00159488	0.00158655	0.0015682	0.00154994	0.00153441	0.00151566	0.00149292	0.00146904	0.00144842	0.00143596	0.00142984	0.00143474	0.00145635	0.0014925
		4~7	0.00218159	0.00219672	0.00220318	0.00220006	0.00220117	0.00220628	0.00221559	0.00222638	0.00223317	0.00223028	0.00223053	0.00223314	0.00224074	0.00224933	0.00225014	0.00225507	0.00226011	0.00225598	0.00225523	0.00225837	0.00226011	0.00225983	0.00226095	0.0022606	0.0022601	0.00226522	0.00226979	0.00227793	0.00229346	0.00230552	0.00232341	0.00234442	0.00236885	0.00240599	0.00244231	0.00248946	0.0025522	0.0026334	0.00272698	0.00283564	0.00297166	0.00313768	0.00333649	0.00355038	0.00378176	0.00406294	0.00442533
		8~11	0.00347163	0.00349763	0.00348454	0.00346919	0.00347836	0.00350467	0.00353591	0.00355381	0.00354731	0.00354332	0.00355708	0.00357298	0.00358546	0.00359957	0.00361541	0.0036351	0.00366197	0.00368887	0.00370492	0.00370164	0.00372051	0.00376687	0.00382115	0.00387383	0.00393391	0.00401222	0.00410442	0.00421476	0.00435077	0.00450663	0.00470287	0.00493949	0.00519618	0.00547567	0.00581535	0.00618653	0.00660392	0.00706843	0.00758177	0.00815493	0.0087611	0.00939923	0.0100014	0.0105483	0.0111009	0.0118247	0.0128613
	-	nonTFBS	0.00136373	0.001348	0.00136523	0.00134855	0.00132489	0.00131936	0.00132674	0.00134171	0.00135423	0.00140547	0.00144231	0.0014229	0.00137905	0.00136165	0.00137232	0.00139067	0.00138666	0.00136223	0.001357	0.00134466	0.00134169	0.00135562	0.00136797	0.00135666	0.00133274	0.00132657	0.00132792	0.00131442	0.00130655	0.00129108	0.00127703	0.0012648	0.00126379	0.0012498	0.00123771	0.00124588	0.00125257	0.00123725	0.00122034	0.00119758	0.00118587	0.00116573	0.00114294	0.00113547	0.0011046	0.00106698	0.00103775
conservation across wheat species	HOT	>=12	0.24926	0.249907	0.249888	0.249607	0.250739	0.250424	0.250844	0.252472	0.252123	0.251284	0.253631	0.253831	0.253421	0.254306	0.254443	0.25552	0.256834	0.257875	0.257202	0.258611	0.259639	0.259766	0.260806	0.261945	0.262577	0.262932	0.264802	0.26701	0.268159	0.269105	0.269848	0.271898	0.272513	0.272933	0.275146	0.275092	0.277842	0.278775	0.279236	0.281237	0.282071	0.281466	0.28224	0.28223	0.282633	0.284898	0.286216
	non-HOT	1~3	0.227736	0.227734	0.227943	0.22811	0.228329	0.228142	0.228259	0.228313	0.228383	0.228504	0.228604	0.228862	0.228892	0.228786	0.228771	0.228683	0.228623	0.228536	0.228618	0.228787	0.228688	0.228424	0.228409	0.228654	0.229362	0.229199	0.229203	0.229148	0.229477	0.230069	0.229908	0.229401	0.229212	0.229648	0.229761	0.229723	0.230058	0.229792	0.228179	0.228123	0.228158	0.22876	0.228836	0.229602	0.230359	0.230081	0.230781
		4~7	0.233041	0.232984	0.233001	0.233282	0.233703	0.233552	0.23344	0.233707	0.234015	0.234409	0.234551	0.234705	0.234783	0.234819	0.234621	0.234602	0.234713	0.234726	0.23502	0.235565	0.23601	0.235907	0.236293	0.236146	0.236634	0.236731	0.23689	0.236882	0.236629	0.237538	0.237481	0.237641	0.237567	0.23795	0.238171	0.238007	0.238311	0.238685	0.238289	0.237662	0.238715	0.238887	0.239457	0.23996	0.241404	0.241391	0.243196
		8~11	0.248045	0.247977	0.24881	0.249178	0.24935	0.249813	0.25023	0.250698	0.25076	0.25126	0.251503	0.252254	0.252471	0.252798	0.253002	0.253181	0.25386	0.254217	0.254231	0.255056	0.255633	0.255871	0.256124	0.256649	0.256786	0.257359	0.257962	0.258002	0.25878	0.259682	0.260133	0.261054	0.262045	0.262672	0.263507	0.264492	0.265388	0.266755	0.267745	0.268334	0.27064	0.2722	0.273234	0.274817	0.276704	0.278682	0.282554
	-	nonTFBS	0.224013	0.223641	0.223727	0.223377	0.223107	0.222896	0.223222	0.223135	0.223395	0.223325	0.223382	0.223227	0.223957	0.224028	0.222896	0.223049	0.223075	0.223449	0.223022	0.223265	0.222979	0.222262	0.22403	0.222284	0.223276	0.223883	0.222856	0.223378	0.222949	0.222522	0.222157	0.222964	0.221959	0.221513	0.22162	0.221868	0.22203	0.222439	0.222291	0.222174	0.222172	0.222238	0.222341	0.22228	0.222047	0.222482	0.221699
figure 2b
TFBS type	subgenome type	#overlapped TFBS	# total TFBS	ratio
HOT	homoeo3	4891	9214	0.530823
HOT	specific	1371	9214	0.148795
non-HOT	homoeo3	557202	2915563	0.191113
non-HOT	specific	894833	2915563	0.306916
figure 2d
TFBS type	HiC type	# overlaped TFBS	# total TFBS	length of overlapped regions (bp)	length of TFBS for each type (bp)	length of HiC for each type (bp)	length of genome (bp)	enrichment (based on length)
HOT	TAD-b	743	9214	1659116	32226412	206574405	14547261532	3.62551
HOT	TAD-i	4651	9214	16595053	32226412	7855004846	14547261532	0.953677
HOT	nonTAD	3820	9214	14035851	32226412	6492592281	14547261532	0.975865
non-HOT	TAD-b	56103	2915563	41406368	2108071327	206574405	14547261532	1.38321
non-HOT	TAD-i	1595148	2915563	1149598310	2108071327	7855004846	14547261532	1.00994
non-HOT	nonTAD	1264312	2915563	918773244	2108071327	6492592281	14547261532	0.976531
figure 2c (distance of HOT and non-HOT TFBS to gene TSS)
TFBS type	Number of values	ECDF at 10 kb	ECDF at 50 kb	ECDF at 100 kb
HOT	9214	0.75114	0.875624	0.925331
non-HOT	2915563	0.154681	0.418913	0.6087
[truncated: 53 more columns]

## Sheet: figure3
figure 3a
# TFBS	A subgenome				B subgenome				D subgenome
TF	homo2	homo3-nonsyn	homoeo3	specific	homo2	homo3-nonsyn	homoeo3	specific	homo2	homo3-nonsyn	homoeo3	specific
AP2-DREB-1A-1	11282	4013	18006	45072	13169	3608	18752	46204	12173	4851	19402	42515
AP2-DREB-1B-1	10509	3326	17604	41533	12155	3082	18416	42834	11612	3968	19002	39202
AP2-DREB-1D-1	11205	3573	18406	45064	12946	3317	19231	46143	12314	4221	19871	41990
AP2-DREB-2D-1	11860	4726	18416	40317	13456	4466	19264	40996	12987	6153	19559	40608
AP2-DREB-5B-3	5735	3540	10973	20435	7097	4001	11562	22376	6602	4387	11693	23896
AP2-ERF-4B-2	207	27	573	819	257	46	604	792	272	26	606	725
AP2-ERF-5B-2	4138	1081	10375	16480	4651	1052	10617	16049	4996	1307	10833	13401
AP2-ERF-6A-1	3192	643	8538	10500	3566	607	8637	9731	3915	601	8763	9250
AP2-ERF-6D-1	1638	283	4767	5127	1851	264	4746	4742	2028	226	4829	4397
AP2-RAV-4B-1	16602	46406	23755	51335	20856	48856	28466	62085	12999	37049	26815	39251
bHLH-1A-1	420	640	400	2417	450	677	464	2242	413	629	462	1778
bHLH-7D-2	4	10	2	55	4	19	5	46	0	3	5	36
bZIP-2A-3	7926	12791	3278	18548	12770	11063	3826	22413	2959	7359	2867	17809
bZIP-3A-1	6562	11399	6181	27390	8055	14012	7851	32404	7371	12630	7375	24650
bZIP-3A-2	4469	7771	3768	16475	5019	8092	4637	19495	4983	7859	4596	15608
bZIP-5B-3	2524	4174	2113	7695	2821	4237	2526	9926	2594	4251	2251	7764
bZIP-7A-1	15	5	7	67	4	6	16	92	16	10	14	203
C2C2-Dof-4A-1	5472	28693	12426	33635	8449	31448	14020	51948	4276	21086	14140	26974
C2C2-Dof-4D-1	4989	27056	11666	31190	7887	29613	13261	49305	3909	19538	13149	25109
C2H2-2A-1	5662	24891	13221	36300	6728	24503	14989	36488	4030	20198	14364	22325
C2H2-3A-1	5202	11215	5144	19927	5325	11369	6424	18755	3506	9747	5980	17382
EIL-4D-1	135	1048	871	3064	309	2300	1481	4997	199	1839	1053	2977
GARP-G2-2A-1	29519	111882	34877	67461	31795	102900	42242	69489	15121	81241	39775	36563
GARP-G2-2B-1	13273	50149	15092	34718	15020	48112	18237	36023	7143	36988	17960	19201
GARP-G2-4A-1	1463	7145	2474	3864	2094	6643	2700	4530	1323	4810	2689	2610
GARP-G2-4D-2	12396	49599	17664	28195	13327	47508	20947	27711	6735	35007	20423	16382
GARP-G2-5B-3	17910	43785	13213	38121	20428	43975	16344	39466	7464	32949	15253	21393
HB-HD-ZIP-2A-2	66	289	122	381	95	356	136	344	57	315	128	240
HB-HD-ZIP-6A-1	3223	13915	4492	6469	3003	11661	5573	6339	1570	9856	5063	4272
HB-HD-ZIP-6A-2	1356	8142	2617	4040	1053	5040	2468	3723	785	4704	3012	3531
HB-HD-ZIP-6B-2	1641	10619	3411	4974	1441	6930	3377	4838	977	6197	3790	4249
HB-PHD-6A-1	5508	20313	8608	32074	7548	27816	14518	42750	3942	20119	9448	25213
HSF-U	670	3668	1838	2511	1111	5568	2673	4558	579	4030	1972	3408
MYB-2A-2	59	117	55	530	77	111	49	834	52	47	52	737
MYB-7A-3	7563	28206	11490	22702	8211	28320	13251	21298	5528	21747	11665	15772
NAC-2D-6	68	153	62	251	75	246	130	244	36	95	65	110
NAC-3A-1	51	115	60	219	55	99	43	251	19	67	49	163
NAC-6A-1	12237	38642	11149	30418	13721	38625	13031	31763	6296	29851	13300	19723
NAC-6B-1	11551	36357	10529	28827	12793	36852	12418	30010	5814	27933	12558	18351
NAC-6D-1	7967	22702	6197	20193	8521	23783	7651	19070	3599	16628	7400	10973
NAC-7A-1	91	245	84	205	168	326	134	309	113	351	106	348
NAC-7D-2	20	62	22	82	35	79	27	99	22	36	33	49
SBP-7B-2	166	61	242	773	204	73	259	946	201	72	252	737
Trihelix-2A-1	6031	19454	7100	30915	6636	17365	7932	29160	4639	16741	8838	27099
Trihelix-2B-1	560	456	126	1860	584	498	189	2484	296	397	111	1245
mergeTFBS	147205	429246	187033	480103	171740	415774	219148	528842	100097	335858	209917	374734
length of regions in the genome (bp)	A subgenome				B subgenome				D subgenome
	homo2	homo3-nonsyn	homoeo3	specific	homo2	homo3-nonsyn	homoeo3	specific	homo2	homo3-nonsyn	homoeo3	specific
	773660158	1777880859	667910175	1714377340	909877256	1635913934	768198587	1865499749	405267051	1479661229	775799239	1289378916
figure 3b
type	GO term	# overlapped genes	percentage of overlapped genes (%)	P value	enrichment
subgenome-homoeo3 TFBS targets	CC:plasma_membrane	1548	19.0172	4.49866e-25	1.29761
	CC:vacuolar_membrane	309	3.79607	3.97285e-12	1.54319
	BP:regulation_of_meristem_growth	145	1.78133	3.42849e-11	1.88606
	BP:abscisic_acid-activated_signaling_pathway	175	2.14988	5.08752e-11	1.75722
	BP:regulation_of_multicellular_organismal_development	141	1.73219	1.33578e-10	1.86328
	BP:response_to_water_deprivation	219	2.69042	1.51257e-10	1.61982
	BP:epidermal_cell_differentiation	243	2.98526	1.7159e-10	1.57344
	BP:anatomical_structure_formation_involved_in_morphogenesis	497	6.10565	1.99985e-10	1.35238
	BP:purine_ribonucleoside_catabolic_process	181	2.22359	6.91852e-10	1.67415
	CC:chloroplast	831	10.2088	8.74172e-10	1.24162
subgenome-specific TFBS targets	MF:ADP_binding	724	4.97937	7.18339e-29	1.60271
	BP:defense_response	815	5.60523	3.98554e-17	1.38293
	BP:response_to_biotic_stimulus	302	2.07703	6.8546e-12	1.57148
	BP:protein_phosphorylation	1442	9.91747	1.41599e-09	1.17933
	MF:protein_kinase_activity	531	3.65199	9.35916e-09	1.31252
	BP:multicellular_organism_development	1567	10.7772	2.78632e-08	1.15422
	BP:cellular_process	1538	10.5777	7.83368e-08	1.1501
	BP:signal_transduction	1016	6.98762	4.24435e-07	1.18018
	BP:cellular_biosynthetic_process	836	5.74966	2.59266e-06	1.18588
	MF:naringenin-chalcone_synthase_activity	31	0.213205	1.56925e-05	2.77143
figure 3c
TFBS targets type	Number of values	Minimum	25% Percentile	Median	75% Percentile	Maximum	Mean	Std. Deviation	Std. Error of Mean	Lower 95% CI of mean	Upper 95% CI of mean
subgenome-homoeo3 TFBS targets	8140	0	0.35418	0.429629	0.510669	0.854597	0.433938	0.111191	0.00123242	0.431522	0.436354
subgenome-specific TFBS targets	14540	0	0.268209	0.312407	0.402311	0.865186	0.329522	0.135848	0.00112661	0.327313	0.33173
all genes (remove chrUn)	105200	0	0.291104	0.367883	0.465512	0.911473	0.377901	0.131101	0.000404202	0.377108	0.378693
figure 3d
TFBS type	# TFBS pairs with high sequence similarity (randomly selected 400 TFBS)
A subgenome specific TFBS	1984
B subgenome specific TFBS	1839
D subgenome specific TFBS	888
Arabidopsis thaliana	8
figure 3e
TF (randomly selected 500 TFBS)	# TFBS pairs with K2P distance < 10					# TFBS pairs with K2P distance < 20					# TFBS pairs with K2P distance < 40
	A subgenome specific TFBS	B subgenome specific TFBS	D subgenome specific TFBS	Arabidopsis thaliana	Oryza sativa	A subgenome specific TFBS	B subgenome specific TFBS	D subgenome specific TFBS	Arabidopsis thaliana	Oryza sativa	A subgenome specific TFBS	B subgenome specific TFBS	D subgenome specific TFBS	Arabidopsis thaliana	Oryza sativa
bHLH-1A-1	93	84	247	1	0	315	627	332	1	0	1740	1442	507	5	0
bZIP-3A-2	299	89	441	12	0	679	359	2191	19	0	1267	1072	4198	44	0
bZIP-5B-3	93	84	296	4	0	230	265	1445	4	0	582	817	4504	5	0
C2C2-Dof-4A-1	432	1448	218	6	0	1904	5928	760	6	0	3076	8928	1542	33	0
C2C2-Dof-4D-1	556	3112	190	6	0	2051	10295	806	6	0	3697	13057	1733	33	0
EIL-4D-1	33	594	150	6	0	47	617	168	16	0	646	1115	851	66	0
GARP-G2-2A-1	357	336	305	0	0	654	543	380	0	0	1476	1033	618	1	0
GARP-G2-2B-1	675	682	444	0	0	968	1111	635	0	0	1618	1470	1003	1	0
GARP-G2-4D-2	260	170	265	3	0	940	452	378	10	0	1927	943	811	27	0
GARP-G2-5B-3	386	832	707	0	0	1016	1330	912	0	0	2071	1791	1195	5	0
HB-HD-ZIP-6A-1	556	145	236	0	21	1018	336	622	0	39	1635	543	922	0	65
SBP-7B-2	362	989	320	1	0	669	1751	633	3	0	1061	2663	1498	8	0
Trihelix-2B-1	1093	1552	516	2	0	5116	3081	1196	14	0	17131	7379	4846	39	0

## Sheet: figure4
figure 4a
TF	A						B						D
	homo3syn			nohomo			homo3syn			nohomo			homo3syn			nohomo
	# TE-embedded wDHS homoeo3 TFBS	# wDHS homoeo3 TFBS	% TE-embedded wDHS homoeo3 TFBS	# TE-embedded wDHS specific TFBS	# wDHS specific TFBS	% TE-embedded wDHS specific TFBS	# TE-embedded wDHS homoeo3 TFBS	# wDHS homoeo3 TFBS	% TE-embedded wDHS homoeo3 TFBS	# TE-embedded wDHS specific TFBS	# wDHS specific TFBS	% TE-embedded wDHS specific TFBS	# TE-embedded wDHS homoeo3 TFBS	# wDHS homoeo3 TFBS	% TE-embedded wDHS homoeo3 TFBS	# TE-embedded wDHS specific TFBS	# wDHS specific TFBS	% TE-embedded wDHS specific TFBS
AP2-DREB-1A-1	235	6832	0.034397	1853	11888	0.155871	174	7272	0.0239274	1196	11182	0.106958	236	7487	0.0315213	842	9842	0.0855517
AP2-DREB-1B-1	232	6714	0.0345547	1786	11632	0.153542	175	7164	0.0244277	1187	11162	0.106343	223	7360	0.0302989	825	9810	0.0840979
AP2-DREB-1D-1	233	6958	0.0334866	1922	12364	0.155451	174	7488	0.0232372	1262	11811	0.10685	253	7746	0.032662	868	10289	0.0843619
AP2-DREB-2D-1	230	7200	0.0319444	3108	12838	0.242094	216	7746	0.0278854	1612	11323	0.142365	250	7885	0.0317058	1119	9595	0.116623
AP2-RAV-4B-1	29	734	0.0395095	176	1630	0.107975	27	842	0.0320665	206	1819	0.113249	39	830	0.046988	113	1533	0.0737117
AP2-ERF-4B-2	5	134	0.0373134	48	282	0.170213	7	177	0.039548	42	273	0.153846	9	165	0.0545455	27	240	0.1125
AP2-ERF-5B-2	126	3790	0.0332454	1511	6001	0.251791	102	3918	0.0260337	750	5304	0.141403	139	3971	0.0350038	460	4337	0.106064
AP2-DREB-5B-3	139	3731	0.0372554	1244	5717	0.217597	93	3859	0.0240995	692	5014	0.138014	118	3863	0.0305462	438	4276	0.102432
AP2-ERF-6A-1	96	2830	0.0339223	970	4035	0.240397	80	2898	0.0276052	548	3593	0.152519	102	2971	0.0343319	331	3007	0.110076
AP2-ERF-6D-1	50	1434	0.0348675	435	1955	0.222506	40	1446	0.0276625	258	1765	0.146176	58	1470	0.0394558	178	1541	0.115509
bHLH-1A-1	3	39	0.0769231	17	103	0.165049	3	32	0.09375	14	125	0.112	1	31	0.0322581	8	97	0.0824742
bZIP-2A-3	14	371	0.0377358	100	998	0.1002	12	416	0.0288462	137	1081	0.126735	14	438	0.0319635	124	960	0.129167
bZIP-3A-1	42	1191	0.0352645	360	3364	0.107015	31	1391	0.0222861	374	3625	0.103172	40	1429	0.0279916	322	3271	0.0984408
bZIP-3A-2	33	807	0.0408922	273	2425	0.112577	32	977	0.0327533	317	2541	0.124754	30	956	0.0313808	282	2360	0.119492
bZIP-5B-3	14	374	0.0374332	182	1092	0.166667	14	435	0.0321839	180	1128	0.159574	14	416	0.0336538	142	929	0.152853
C2C2-Dof-4A-1	5	72	0.0694444	32	415	0.0771084	4	103	0.038835	42	481	0.0873181	5	86	0.0581395	44	390	0.112821
C2C2-Dof-4D-1	5	75	0.0666667	30	401	0.074813	6	92	0.0652174	54	416	0.129808	5	81	0.0617284	48	395	0.121519
C2H2-2A-1	18	452	0.039823	229	1255	0.18247	26	491	0.0529532	232	1285	0.180545	17	506	0.0335968	171	1063	0.160865
C2H2-3A-1	6	124	0.0483871	81	585	0.138462	5	175	0.0285714	96	647	0.148377	2	157	0.0127389	101	561	0.180036
GARP-G2-2A-1	21	557	0.037702	97	1114	0.0870736	25	590	0.0423729	139	1195	0.116318	23	563	0.0408526	106	1045	0.101435
GARP-G2-2B-1	7	197	0.035533	40	488	0.0819672	9	238	0.0378151	68	523	0.130019	9	240	0.0375	55	454	0.121145
GARP-G2-4D-2	10	405	0.0246914	61	756	0.0806878	18	411	0.0437956	64	838	0.0763723	20	431	0.0464037	48	702	0.0683761
GARP-G2-5B-3	9	256	0.0351562	60	554	0.108303	9	281	0.0320285	68	605	0.112397	9	284	0.0316901	48	553	0.0867993
HB-HD-ZIP-6A-1	4	67	0.0597015	14	154	0.0909091	10	80	0.125	30	185	0.162162	3	76	0.0394737	16	132	0.121212
HB-PHD-6A-1	6	68	0.0882353	131	543	0.241252	8	81	0.0987654	140	623	0.224719	10	81	0.123457	85	435	0.195402
HSF-U	4	47	0.0851064	12	239	0.0502092	2	54	0.037037	29	415	0.0698795	1	50	0.02	13	254	0.0511811
MYB-7A-3	13	249	0.0522088	106	632	0.167722	17	279	0.0609319	112	703	0.159317	9	246	0.0365854	103	623	0.165329
NAC-6A-1	6	232	0.0258621	54	496	0.108871	14	251	0.0557769	119	608	0.195724	15	258	0.0581395	71	509	0.139489
NAC-6B-1	7	217	0.0322581	62	484	0.128099	10	233	0.0429185	118	601	0.196339	13	243	0.0534979	66	478	0.138075
NAC-6D-1	4	155	0.0258065	34	321	0.105919	7	163	0.0429448	77	413	0.186441	11	176	0.0625	41	324	0.126543
SBP-7B-2	3	99	0.030303	20	239	0.083682	2	118	0.0169492	17	273	0.0622711	5	124	0.0403226	22	271	0.0811808
Trihelix-2A-1	7	59	0.118644	43	314	0.136943	3	65	0.0461538	75	384	0.195312	5	63	0.0793651	34	249	0.136546
mergeTFBS	509	14980	0.0339786	5206	30739	0.169361	476	16119	0.0295304	3760	30220	0.124421	572	16561	0.034539	2650	26065	0.101669
figure 4b									figure 4c
subgenome	TE subfamily	# overlapped subgenome-specific TFBS	# total subgenome-specific TFBS in each subgenome	length of overlapped regions	length of total subgenome-specific TFBS	% TE subfamily in genome in length	enrichment (based on length)		TE subfamily	length of TE in A subgenome	length of TE in B subgenome	length of TE in D subgenome	ratio of TE in A subgenome	ratio of TE in B subgenome	ratio of TE in D subgenome
A	RLG_famc7.3	1574	5206	953477	4471440	0.00928016	22.9777		DTC_famc10.1	3968490	4220966	8461562	0.238333	0.253496	0.508171
	RLG_famc20	60	5206	36636	4471440	0.0010884	7.52787		DTC_famc10.2	19100936	11192400	34256037	0.295912	0.173393	0.530695
	RLG_famc7.1	306	5206	182200	4471440	0.00625546	6.51391		DTC_famc1.1	17362619	9042997	6612810	0.525846	0.273877	0.200276
	RLG_famc17	45	5206	27382	4471440	0.00108874	5.62463		DTC_famc1.2	4303431	6532862	6859666	0.243187	0.369173	0.38764
	RLG_famc13	712	5206	428584	4471440	0.0196303	4.88272		DTC_famc14	10222999	7356282	19858566	0.273066	0.196493	0.530441
	DTC_famc9	48	5206	25212	4471440	0.00185201	3.0445		DTC_famc1.4	34977577	40292080	23571072	0.353878	0.407647	0.238475
	RLC_famc1.4	238	5206	147387	4471440	0.0116735	2.82365		DTC_famc1.5	13113318	19194463	20692707	0.247419	0.362156	0.390425
	RLX_famc5.1	20	5206	11897	4471440	0.00113786	2.33831		DTC_famc21	11673948	8164849	17812349	0.310056	0.216855	0.473089
	DTC_famc1.4	103	5206	62936	4471440	0.00707597	1.98914		DTC_famc2.1	41373529	57398036	60412539	0.25991	0.360576	0.379514
	RIX_famc1	17	5206	11823	4471440	0.0013694	1.93086		DTC_famc2.2	24302179	44185725	26291363	0.256408	0.466196	0.277396
	DTC_famc5	33	5206	20113	4471440	0.0031833	1.41303		DTC_famc2.3	36365859	51842890	44591110	0.27384	0.390384	0.335777
	DTC_famc1.1	15	5206	10944	4471440	0.00239276	1.02289		DTC_famc2.4	51613900	72463623	76623831	0.257168	0.361052	0.38178
	RLC_famc1.5	41	5206	26216	4471440	0.00601706	0.974394		DTC_famc2.5	42925871	54246329	51386859	0.288948	0.36515	0.345902
	DTC_famc6.2	8	5206	4367	4471440	0.00101243	0.964652		DTC_famc2.6	46141633	73948178	66357865	0.247478	0.396616	0.355906
	RLG_famc15	87	5206	53533	4471440	0.0129004	0.928049		DTC_famc2.7	42071876	56006310	52813927	0.278821	0.371168	0.350011
	RLG_famc7.2	114	5206	69910	4471440	0.0191011	0.818528		DTC_famc2.8	35139301	53877599	47399432	0.257589	0.39495	0.347462
	RLC_famc1.2	121	5206	81921	4471440	0.0223992	0.817928		DTC_famc2.9	27042216	43672455	32731603	0.261413	0.422175	0.316412
	RLC_famc6	5	5206	7259	4471440	0.00205463	0.790125		DTC_famc4.1	9987445	17300022	10167163	0.266654	0.461893	0.271453
	RLG_famc11.1	29	5206	17456	4471440	0.00515761	0.756918		DTC_famc4.2	12422723	10369055	14574959	0.332454	0.277494	0.390052
	DTC_famc2.9	43	5206	23833	4471440	0.00716928	0.743457		DTC_famc5	16287328	21088472	7368890	0.364006	0.471307	0.164687
	RLG_famc2.5	8	5206	4998	4471440	0.00159075	0.702663		DTC_famc6.1	32956653	39135196	22543745	0.348248	0.413536	0.238216
	RLG_famc11.2	23	5206	13827	4471440	0.00443762	0.696836		DTC_famc6.2	4289986	5786505	4201668	0.300458	0.40527	0.294272
	RLG_famc6.1	25	5206	15498	4471440	0.00566223	0.612126		DTC_famc7.1	9651541	18675069	8189380	0.26431	0.511422	0.224268
	RLG_famc8.3	40	5206	26221	4471440	0.00974972	0.601464		DTC_famc8	9831423	12305096	26127117	0.203702	0.254956	0.541342
	DTC_famc1.2	3	5206	3301	4471440	0.00139392	0.529615		DTC_famc9	8052204	5916057	7087160	0.382429	0.280975	0.336596
	DTC_famc2.7	39	5206	24722	4471440	0.0104869	0.527217		RIX_famc1	6266981	7667490	5363659	0.324746	0.397318	0.277937
	RLC_famc1.6	82	5206	51874	4471440	0.0225	0.515608		RLC_famc11	6053066	5810112	4246172	0.375749	0.360667	0.263584
	DTC_famc2.4	48	5206	30673	4471440	0.0139199	0.492802		RLC_famc1.2	99278756	120466850	93265405	0.317173	0.384865	0.297962
	RLG_famc2.6	57	5206	35596	4471440	0.0164622	0.483577		RLC_famc1.3	96618224	101730115	78299804	0.349246	0.367724	0.28303
	DTC_famc1.5	15	5206	8910	4471440	0.00413192	0.482257		RLC_famc1.4	49977960	56608935	60788523	0.298598	0.338215	0.363187
	DTC_famc7.1	8	5206	5466	4471440	0.00256868	0.475896		RLC_famc1.5	27235428	28618934	30558386	0.315178	0.331189	0.353633
	RLC_famc3.4	28	5206	16877	4471440	0.00800485	0.471514		RLC_famc1.6	147987890	82822172	88053751	0.46411	0.259742	0.276148
	RLC_famc11	5	5206	2428	4471440	0.00116401	0.466492		RLC_famc1.7	115641164	25829271	91151052	0.497122	0.111036	0.391843
	RLC_famc1.8	21	5206	13326	4471440	0.00656893	0.453688		RLC_famc1.8	13554834	65329080	13955840	0.146002	0.703676	0.150322
	RLG_famc5.3	16	5206	9952	4471440	0.00501709	0.44362		RLC_famc1.9	9882909	13872291	11904641	0.277144	0.389017	0.333839
	DTC_famc4.1	8	5206	4868	4471440	0.00276676	0.393488		RLC_famc2.1	6611378	9656541	6802166	0.286578	0.418574	0.294848
	RLG_famc3.2	18	5206	10569	4471440	0.00607286	0.389218		RLC_famc2.2	25609855	41674616	13585876	0.316678	0.515326	0.167996
	DTC_famc2.3	29	5206	15791	4471440	0.00923097	0.382574		RLC_famc2.3	55306255	62177586	18213043	0.407572	0.458209	0.134219
	RLG_famc10.1	16	5206	9596	4471440	0.00568708	0.377358		RLC_famc3.2	86774202	55357610	24366453	0.521172	0.332482	0.146347
	DTC_famc8	10	5206	5600	4471440	0.00349475	0.358364		RLC_famc3.3	6708533	17346969	10301018	0.195262	0.504911	0.299827
	RLG_famc2.1	66	5206	40577	4471440	0.0255634	0.354988		RLC_famc3.4	34833865	44432861	35446227	0.303661	0.38734	0.308999
	RLC_famc2.1	4	5206	2454	4471440	0.00159507	0.34407		RLC_famc4.1	26146247	32806346	21115404	0.326551	0.409731	0.263718
	RLC_famc1.9	6	5206	3787	4471440	0.00248747	0.340479		RLC_famc6	10338577	10703164	7856665	0.357756	0.370372	0.271872
	RLX_famc1	7	5206	4623	4471440	0.00304479	0.339562		RLC_famc7.1	8230107	14986318	8841414	0.256727	0.467477	0.275796
	RLG_famc2.4	23	5206	14636	4471440	0.00982617	0.333112		RLG_famc10.1	29899196	31801485	20032649	0.365814	0.389088	0.245098
	DTC_famc2.8	21	5206	14100	4471440	0.00948213	0.332557		RLG_famc10.2	33014768	13738098	11187168	0.569809	0.237109	0.193082
	DTC_famc2.2	14	5206	9747	4471440	0.00656645	0.331965		RLG_famc10.3	34801490	48378820	94039842	0.196374	0.272987	0.530639
	RLG_famc3.3	8	5206	5603	4471440	0.00385603	0.324962		RLG_famc1.1	103219772	139880836	45549873	0.357594	0.484603	0.157803
	DTC_famc2.5	24	5206	14300	4471440	0.0103138	0.310077		RLG_famc11.1	44504679	18393117	10818888	0.603726	0.249511	0.146763
	RLC_famc4.1	10	5206	7024	4471440	0.00557056	0.281993		RLG_famc11.2	25453970	14229065	23901841	0.400315	0.223781	0.375904
	RLC_famc1.7	26	5206	18988	4471440	0.0163164	0.26026		RLG_famc11.3	74553835	42487181	73989364	0.390272	0.222411	0.387317
	DTC_famc2.1	19	5206	12791	4471440	0.0110464	0.258962		RLG_famc1.2	100061129	121424409	17998375	0.41782	0.507025	0.0751548
	RLG_famc7.4	14	5206	8316	4471440	0.00738608	0.251798		RLG_famc12.1	7849449	11988862	14527802	0.228407	0.348857	0.422736
	RLC_famc1.3	34	5206	22048	4471440	0.0197133	0.250128		RLG_famc12.3	9367309	6729904	14129256	0.309904	0.222649	0.467446
	DTC_famc6.1	12	5206	7552	4471440	0.00680041	0.248359		RLG_famc13	90815675	83865935	98339789	0.332632	0.307177	0.360191
	DTC_famc21	4	5206	2892	4471440	0.00262058	0.246805		RLG_famc1.3	79770744	125429421	93807486	0.266785	0.419486	0.313729
	RLG_famc5.1	12	5206	7816	4471440	0.00717606	0.243585		RLG_famc14	54196593	54370992	81401475	0.285292	0.28621	0.428499
	RLC_famc3.3	4	5206	2593	4471440	0.00238076	0.243579		RLG_famc1.4	6543561	77268008	1497101	0.0767045	0.905746	0.0175492
	RLG_famc2.2	13	5206	7736	4471440	0.00710337	0.243559		RLG_famc15	73870721	85292126	22967081	0.405594	0.468304	0.126103
	RLG_famc1.3	34	5206	22368	4471440	0.0207686	0.240864		RLG_famc1.5	118970100	47912275	1793575	0.705318	0.284049	0.0106333
	RLG_famc12.3	4	5206	2246	4471440	0.00210429	0.238702		RLG_famc17	3196278	5667382	6802464	0.204025	0.36176	0.434215
	DTC_famc10.1	2	5206	1202	4471440	0.00115544	0.232654		RLG_famc20	5937537	5939953	3776716	0.379293	0.379448	0.241259
	DTC_famc10.2	7	5206	4711	4471440	0.00458852	0.229611		RLG_famc2.1	152527241	132108331	82064615	0.415945	0.360263	0.223792
	DTC_famc14	5	5206	2714	4471440	0.00266071	0.228121		RLG_famc2.2	29384032	30936265	42011247	0.287145	0.302314	0.410541
	RLG_famc2.3	28	5206	17232	4471440	0.0169555	0.227289		RLG_famc2.3	97779023	82729433	62814855	0.401848	0.339998	0.258154
	RLG_famc12.1	3	5206	2408	4471440	0.00239396	0.224953		RLG_famc2.4	46838807	57261367	37079902	0.331766	0.405591	0.262643
	RLG_famc1.5	19	5206	11392	4471440	0.0117137	0.2175		RLG_famc25	3007155	12082845	5220422	0.14806	0.594909	0.257032
	RLG_famc5.4	32	5206	21047	4471440	0.0216982	0.21693		RLG_famc2.5	8141918	7097081	7628877	0.356042	0.310352	0.333607
	RLG_famc11.3	20	5206	12537	4471440	0.0132938	0.21091		RLG_famc2.6	74153817	81426726	80777353	0.313735	0.344506	0.341759
	RLG_famc6.3	20	5206	13313	4471440	0.014701	0.202526		RLG_famc3.1	82977627	90012683	20711523	0.428378	0.464697	0.106925
	DTC_famc2.6	17	5206	9969	4471440	0.012952	0.172134		RLG_famc3.2	23917507	39058499	23539978	0.276452	0.45146	0.272088
	DTC_famc4.2	4	5206	2886	4471440	0.00388412	0.166171		RLG_famc3.3	23899417	22854551	6788716	0.446362	0.426847	0.126791
	RLG_famc10.3	14	5206	9000	4471440	0.0123371	0.163148		RLG_famc3.4	77921341	78916894	11489365	0.462915	0.468829	0.068256
	RLX_famc13	2	5206	1445	4471440	0.00198437	0.162854		RLG_famc4.1	49611431	52777490	26379306	0.385277	0.409864	0.204859
	RLG_famc5.2	4	5206	2908	4471440	0.00414646	0.156845		RLG_famc4.2	37296176	37991559	40259617	0.322778	0.328796	0.348425
	RLC_famc3.2	12	5206	8007	4471440	0.0115824	0.154605		RLG_famc4.3	31593631	32660107	27047722	0.346036	0.357717	0.296246
	RLG_famc1.1	22	5206	13601	4471440	0.020088	0.151421		RLG_famc5.1	60031132	18118347	25153979	0.581114	0.17539	0.243496
	RLG_famc3.1	15	5206	9438	4471440	0.0141924	0.148723		RLG_famc5.2	8171884	36195686	15043506	0.137548	0.609241	0.25321
	RLG_famc4.3	6	5206	3995	4471440	0.00630913	0.141612		RLG_famc5.3	21157701	20743808	30424270	0.292533	0.286811	0.420656
	RLG_famc1.2	14	5206	9416	4471440	0.0166954	0.126131		RLG_famc5.4	130927892	110848268	69902970	0.420073	0.355649	0.224279
	RLX_famc8	2	5206	1673	4471440	0.00375755	0.0995735		RLG_famc6.1	23279904	26128531	32103616	0.285601	0.320548	0.393851
	RLG_famc8.2	1	5206	1150	4471440	0.00269611	0.0953922		RLG_famc6.3	61727796	99562350	49942373	0.292227	0.47134	0.236433
	RLC_famc2.3	5	5206	3913	4471440	0.00941397	0.0929586		RLG_famc7.1	29741426	45352746	14855369	0.330646	0.504202	0.165152
	RLC_famc2.2	3	5206	1999	4471440	0.00562138	0.0795284		RLG_famc7.2	176835690	29606569	66502605	0.647881	0.108471	0.243648
	RLG_famc1.4	4	5206	2098	4471440	0.00597358	0.0785459		RLG_famc7.3	89653185	24083292	19535505	0.672708	0.180708	0.146584
	RLC_famc7.1	1	5206	755	4471440	0.00225323	0.0749366		RLG_famc7.4	14565670	76823722	14661763	0.137346	0.724403	0.138252
	RLG_famc3.4	5	5206	4014	4471440	0.0128779	0.0697084		RLG_famc8.2	11918119	8139907	6652518	0.446195	0.304745	0.24906
	RLG_famc9.3	3	5206	2468	4471440	0.00942215	0.0585798		RLG_famc8.3	50603932	33423906	23631430	0.470038	0.31046	0.219502
	RLG_famc4.1	3	5206	2298	4471440	0.00890618	0.0577047		RLG_famc9.2	39447806	66376522	5386800	0.354711	0.596851	0.0484376
	RLG_famc4.2	2	5206	1702	4471440	0.00798927	0.0476437		RLG_famc9.3	32015620	39262425	64364997	0.236028	0.289454	0.474517
	RLG_famc14	4	5206	2789	4471440	0.0131582	0.0474029		RLX_famc1	19853551	15537136	8487113	0.452474	0.3541	0.193426
	RLG_famc10.2	1	5206	710	4471440	0.00402985	0.0394023		RLX_famc11	7431258	11113969	5772082	0.305595	0.457039	0.237365
B	RLG_famc20	115	3760	69500	3840991	0.0010884	16.6247		RLX_famc13	6850025	11831115	9842592	0.240152	0.414781	0.345067
	RLG_famc17	71	3760	45329	3840991	0.00108874	10.8395		RLX_famc4	13918390	30467875	45251798	0.155273	0.339899	0.504828
	RLX_famc5.1	30	3760	18822	3840991	0.00113786	4.30659		RLX_famc5.1	3072575	8413932	4889307	0.187629	0.513802	0.298569
	RLC_famc1.4	243	3760	151790	3840991	0.0116735	3.38531		RLX_famc6	14647488	28651226	20346442	0.230143	0.450171	0.319686
	RLG_famc13	404	3760	247740	3840991	0.0196303	3.28568		RLX_famc7	9233864	15126439	5471196	0.309534	0.507063	0.183403
	RIX_famc1	19	3760	15196	3840991	0.0013694	2.88905		RLX_famc8	20845852	19563512	12159629	0.396543	0.372149	0.231308
	DTC_famc9	38	3760	20406	3840991	0.00185201	2.86861
	DTC_famc5	45	3760	27709	3840991	0.0031833	2.26621
	DTC_famc1.4	97	3760	59798	3840991	0.00707597	2.20018		figure 4d-e (tree)
	RLG_famc7.1	72	3760	43816	3840991	0.00625546	1.8236		TE subfamily	tree (Newick format)
	DTC_famc2.9	85	3760	46889	3840991	0.00716928	1.70275		RLG_famc7.3	(RLG_famc7.3_821_A_peak:0.09159,(RLG_famc7.3_3873_A_peak:0.10727,(RLG_famc7.3_365_B_nonpeak:0.05414,RLG_famc7.3_198_A_nonpeak:0.06666)1.000:0.04113)0.924:0.00957,(((((RLG_famc7.3_703_A_peak:0.14335,(((RLG_famc7.3_3342_A_peak:0.11855,(RLG_famc7.3_1508_A_peak:0.20000,RLG_famc7.3_136_A_nonpeak:0.10260)0.760:0.01425)0.919:0.01302,RLG_famc7.3_715_A_peak:0.16610)0.824:0.00740,(RLG_famc7.3_248_A_nonpeak…
	RLG_famc7.3	82	3760	50183	3840991	0.00928016	1.40785		RLG_famc13	(((RLG_famc13_983_B_nonpeak:0.15369,RLG_famc13_2901_D_peak:0.09164)0.812:0.01796,((RLG_famc13_6996_A_peak:0.11501,RLG_famc13_2242_B_peak:0.11432)0.997:0.02076,(RLG_famc13_9632_D_peak:0.08148,RLG_famc13_3051_D_peak:0.08407)0.612:0.01147)0.778:0.01296)0.418:0.01022,(RLG_famc13_6618_D_peak:0.08754,(RLG_famc13_2054_B_peak:0.09284,RLG_famc13_5851_B_peak:0.10854)0.802:0.01702)0.997:0.01443,((((((RLG_fa…
	DTC_famc1.2	10	3760	7511	3840991	0.00139392	1.40287
	DTC_famc8	28	3760	16721	3840991	0.00349475	1.24567
	DTC_famc4.1	21	3760	12780	3840991	0.00276676	1.20259		figure 4f (insert age (Mya))
	RLX_famc1	21	3760	13388	3840991	0.00304479	1.14476		TE subfamily	Number of values	Minimum	25% Percentile	Median	75% Percentile	Maximum	Mean	Std. Deviation	Std. Error of Mean	Lower 95% CI of mean	Upper 95% CI of mean
	RLG_famc15	89	3760	55127	3840991	0.0129004	1.11255		RLG_famc7.3	5522	0	0.792308	1.19231	1.68462	33.0692	1.32136	1.21982	0.0164153	1.28918	1.35354
	RLG_famc2.5	10	3760	6754	3840991	0.00159075	1.10539		RLG_famc13	12917	0	0.369231	0.784615	1.38846	26.4269	0.988868	1.1006	0.00968386	0.969886	1.00785
	DTC_famc1.5	28	3760	16107	3840991	0.00413192	1.01489		background	413649	0	0.765385	1.21538	1.73846	33.0692	1.32366	0.870704	0.0013538	1.321	1.32631
	RLG_famc2.6	100	3760	62557	3840991	0.0164622	0.989338
	DTC_famc21	16	3760	9911	3840991	0.00262058	0.984638
	DTC_famc1.1	16	3760	9024	3840991	0.00239276	0.981876
	DTC_famc2.4	79	3760	50476	3840991	0.0139199	0.944073
	DTC_famc2.2	40	3760	22486	3840991	0.00656645	0.891535
	RLC_famc1.8	34	3760	22488	3840991	0.00656893	0.891277
	RLC_famc1.2	105	3760	71583	3840991	0.0223992	0.832021
	RLG_famc11.1	26	3760	16396	3840991	0.00515761	0.827649
	DTC_famc2.8	49	3760	29005	3840991	0.00948213	0.796386
	DTC_famc7.1	11	3760	7550	3840991	0.00256868	0.765233
	RLX_famc11	8	3760	5139	3840991	0.00175593	0.761953
	RLC_famc1.5	25	3760	17552	3840991	0.00601706	0.75945
	RLG_famc5.2	19	3760	11679	3840991	0.00414646	0.733305
	RLC_famc3.3	10	3760	6471	3840991	0.00238076	0.70764
	DTC_famc6.2	4	3760	2713	3840991	0.00101243	0.697656
	DTC_famc2.7	45	3760	27536	3840991	0.0104869	0.683613
	RLC_famc1.9	9	3760	6498	3840991	0.00248747	0.680109
	DTC_famc2.1	46	3760	28778	3840991	0.0110464	0.678261
	DTC_famc2.3	37	3760	23912	3840991	0.00923097	0.674412
	RLC_famc6	3	3760	5296	3840991	0.00205463	0.671075
	DTC_famc2.6	51	3760	31586	3840991	0.012952	0.634913
	RLG_famc2.2	28	3760	17068	3840991	0.00710337	0.625569
	RLG_famc2.4	34	3760	23129	3840991	0.00982617	0.612815
	RLG_famc12.1	9	3760	5493	3840991	0.00239396	0.597378
	RLG_famc6.1	21	3760	12838	3840991	0.00566223	0.590292
	DTC_famc2.5	35	3760	23199	3840991	0.0103138	0.585608
	RLG_famc7.4	25	3760	14211	3840991	0.00738608	0.500919
	RLC_famc11	3	3760	2186	3840991	0.00116401	0.488934
	RLG_famc6.3	40	3760	25156	3840991	0.014701	0.445504
	DTC_famc4.2	11	3760	6552	3840991	0.00388412	0.439175
	RLG_famc11.3	32	3760	20500	3840991	0.0132938	0.401478
	RLG_famc10.1	14	3760	8614	3840991	0.00568708	0.394341
	RLG_famc12.3	6	3760	3086	3840991	0.00210429	0.38181
	RLC_famc1.6	51	3760	32484	3840991	0.0225	0.375875
	RLC_famc3.4	17	3760	11449	3840991	0.00800485	0.372367
	RLC_famc2.2	12	3760	8036	3840991	0.00562138	0.372181
	RLC_famc7.1	4	3760	3191	3840991	0.00225323	0.368704
	RLG_famc5.3	10	3760	6930	3840991	0.00501709	0.359615
	RLG_famc25	2	3760	1935	3840991	0.0014085	0.357669
	RLG_famc1.1	42	3760	26836	3840991	0.020088	0.347807
	RLX_famc8	9	3760	5006	3840991	0.00375755	0.346851
	RLG_famc5.4	46	3760	28819	3840991	0.0216982	0.34579
	RLC_famc1.3	36	3760	25985	3840991	0.0197133	0.343179
	RLG_famc3.2	13	3760	7862	3840991	0.00607286	0.337052
	RLG_famc2.3	33	3760	21442	3840991	0.0169555	0.329239
	RLX_famc13	3	3760	2178	3840991	0.00198437	0.285754
	RLG_famc1.3	34	3760	22382	3840991	0.0207686	0.280575
	RLG_famc8.2	3	3760	2877	3840991	0.00269611	0.277817
	DTC_famc14	4	3760	2826	3840991	0.00266071	0.276523
	RLG_famc10.3	19	3760	13041	3840991	0.0123371	0.275204
	RLG_famc2.1	39	3760	25652	3840991	0.0255634	0.261252
	RLG_famc8.3	14	3760	9315	3840991	0.00974972	0.248741
	RLG_famc1.4	8	3760	5707	3840991	0.00597358	0.248731
	RLC_famc4.1	8	3760	5273	3840991	0.00557056	0.246443
	DTC_famc6.1	9	3760	6320	3840991	0.00680041	0.241957
	RLC_famc2.1	2	3760	1438	3840991	0.00159507	0.234712
	RLX_famc7	3	3760	1803	3840991	0.00208841	0.224769
	DTC_famc10.1	2	3760	984	3840991	0.00115544	0.22172
	RLG_famc14	16	3760	10219	3840991	0.0131582	0.202194
	RLG_famc4.1	10	3760	6671	3840991	0.00890618	0.19501
	RLG_famc10.2	5	3760	3005	3840991	0.00402985	0.194139
	RLG_famc3.3	5	3760	2864	3840991	0.00385603	0.19337
	RLG_famc4.3	7	3760	4618	3840991	0.00630913	0.190564
	RLG_famc1.2	17	3760	12057	3840991	0.0166954	0.188018
	RLC_famc2.3	10	3760	6720	3840991	0.00941397	0.185846
	RLG_famc5.1	7	3760	5100	3840991	0.00717606	0.185029
	RLG_famc1.5	12	3760	8293	3840991	0.0117137	0.184321
	RLC_famc3.2	11	3760	7396	3840991	0.0115824	0.166247
	RLX_famc6	4	3760	2508	3840991	0.00445958	0.146417
	RLG_famc9.3	7	3760	4708	3840991	0.00942215	0.13009
	RLG_famc3.1	8	3760	6999	3840991	0.0141924	0.128392
	RLG_famc3.4	9	3760	6069	3840991	0.0128779	0.122696
	RLG_famc4.2	5	3760	3752	3840991	0.00798927	0.122268
	RLG_famc11.2	2	3760	2034	3840991	0.00443762	0.119332
	DTC_famc10.2	3	3760	2067	3840991	0.00458852	0.11728
	RLG_famc7.2	12	3760	7737	3840991	0.0191011	0.105456
	RLC_famc1.7	7	3760	4355	3840991	0.0163164	0.0694897
	RLG_famc9.2	3	3760	1906	3840991	0.0077434	0.0640837
	RLX_famc4	2	3760	1202	3840991	0.00632659	0.0494643
D	RLG_famc17	35	2650	23282	2798857	0.00108874	7.64039
	RLX_famc5.1	28	2650	16701	2798857	0.00113786	5.24412
	RLG_famc20	21	2650	13132	2798857	0.0010884	4.31084
	RLC_famc1.4	215	2650	134025	2798857	0.0116735	4.10208
	RIX_famc1	19	2650	13399	2798857	0.0013694	3.49592
	RLG_famc13	310	2650	187955	2798857	0.0196303	3.42095
	DTC_famc5	43	2650	26082	2798857	0.0031833	2.9274
	DTC_famc9	25	2650	14964	2798857	0.00185201	2.88685
	DTC_famc1.4	79	2650	50180	2798857	0.00707597	2.53375
	DTC_famc4.2	40	2650	25026	2798857	0.00388412	2.30207
	DTC_famc1.5	37	2650	23012	2798857	0.00413192	1.98986
	DTC_famc4.1	24	2650	14740	2798857	0.00276676	1.90347
	RLC_famc1.5	48	2650	29869	2798857	0.00601706	1.7736
	RLG_famc15	86	2650	51414	2798857	0.0129004	1.42396
	DTC_famc1.2	7	2650	5444	2798857	0.00139392	1.3954
	DTC_famc1.1	14	2650	8973	2798857	0.00239276	1.33986
	RLC_famc6	5	2650	6762	2798857	0.00205463	1.17587
	DTC_famc6.2	5	2650	3277	2798857	0.00101243	1.15646
	DTC_famc2.9	40	2650	23139	2798857	0.00716928	1.15316
	DTC_famc8	18	2650	10900	2798857	0.00349475	1.11437
	RLG_famc7.1	31	2650	19311	2798857	0.00625546	1.10297
	RLC_famc1.2	100	2650	67272	2798857	0.0223992	1.07305
	DTC_famc2.4	65	2650	41714	2798857	0.0139199	1.07069
	RLG_famc2.5	7	2650	4356	2798857	0.00159075	0.978375
	RLG_famc2.6	65	2650	45053	2798857	0.0164622	0.977811
	RLC_famc1.9	10	2650	6696	2798857	0.00248747	0.961783
	RLX_famc1	13	2650	7903	2798857	0.00304479	0.927372
	DTC_famc2.3	37	2650	23740	2798857	0.00923097	0.918867
	RLG_famc2.2	27	2650	17372	2798857	0.00710337	0.873785
	RLG_famc7.3	37	2650	22215	2798857	0.00928016	0.855284
	DTC_famc10.1	4	2650	2728	2798857	0.00115544	0.843561
	DTC_famc21	9	2650	5516	2798857	0.00262058	0.752049
	RLG_famc6.1	19	2650	11727	2798857	0.00566223	0.739978
	DTC_famc2.2	21	2650	13486	2798857	0.00656645	0.73379
	DTC_famc10.2	14	2650	9244	2798857	0.00458852	0.719791
	RLC_famc1.6	64	2650	42677	2798857	0.0225	0.677689
	RLG_famc12.1	7	2650	4443	2798857	0.00239396	0.6631
	DTC_famc2.8	28	2650	17149	2798857	0.00948213	0.646178
	RLG_famc11.2	13	2650	8013	2798857	0.00443762	0.645155
	DTC_famc2.7	28	2650	17802	2798857	0.0104869	0.606514
	RLG_famc5.3	13	2650	8407	2798857	0.00501709	0.598699
	RLG_famc2.4	24	2650	16001	2798857	0.00982617	0.581811
	RLC_famc2.1	4	2650	2570	2798857	0.00159507	0.575669
	RLG_famc3.2	16	2650	9684	2798857	0.00607286	0.569745
	DTC_famc2.1	27	2650	17297	2798857	0.0110464	0.55946
	RLC_famc1.3	46	2650	29736	2798857	0.0197133	0.538943
	DTC_famc2.5	26	2650	14835	2798857	0.0103138	0.513911
	DTC_famc7.1	6	2650	3327	2798857	0.00256868	0.462767
	DTC_famc2.6	25	2650	16395	2798857	0.012952	0.452266
	RLG_famc2.3	31	2650	21368	2798857	0.0169555	0.45027
	RLX_famc7	4	2650	2614	2798857	0.00208841	0.447208
	RLC_famc1.8	12	2650	7905	2798857	0.00656893	0.429958
	RLG_famc8.3	17	2650	11536	2798857	0.00974972	0.422749
	RLG_famc12.3	4	2650	2484	2798857	0.00210429	0.42176
	DTC_famc14	4	2650	2811	2798857	0.00266071	0.37747
	RLX_famc8	6	2650	3679	2798857	0.00375755	0.34982
	RLG_famc2.1	35	2650	23237	2798857	0.0255634	0.324774
	RLC_famc3.4	11	2650	7188	2798857	0.00800485	0.320829
	RLG_famc11.1	6	2650	4233	2798857	0.00515761	0.293237
	RLC_famc1.7	19	2650	12750	2798857	0.0163164	0.279193
	RLG_famc9.3	11	2650	7339	2798857	0.00942215	0.278295
	RLG_famc5.2	6	2650	3116	2798857	0.00414646	0.268497
	RLG_famc1.3	24	2650	15433	2798857	0.0207686	0.265499
	RLG_famc6.3	15	2650	10309	2798857	0.014701	0.250547
	RLG_famc10.3	12	2650	8547	2798857	0.0123371	0.247525
	RLC_famc3.2	13	2650	7805	2798857	0.0115824	0.240765
	RLG_famc10.2	4	2650	2709	2798857	0.00402985	0.240181
	RLG_famc11.3	13	2650	8230	2798857	0.0132938	0.221192
	RLG_famc3.3	3	2650	2320	2798857	0.00385603	0.214965
	RLG_famc7.2	17	2650	10571	2798857	0.0191011	0.197732
	RLC_famc2.2	5	2650	3056	2798857	0.00562138	0.194236
	RLG_famc5.4	17	2650	10053	2798857	0.0216982	0.165536
	RLG_famc7.4	5	2650	3390	2798857	0.00738608	0.163985
	DTC_famc6.1	4	2650	3055	2798857	0.00680041	0.160508
	RLG_famc14	9	2650	5753	2798857	0.0131582	0.156213
	RLG_famc25	1	2650	601	2798857	0.0014085	0.152453
	RLC_famc4.1	3	2650	2196	2798857	0.00557056	0.140849
	RLX_famc4	3	2650	2477	2798857	0.00632659	0.139886
	RLC_famc7.1	1	2650	858	2798857	0.00225323	0.136051
	RLG_famc1.1	11	2650	7222	2798857	0.020088	0.128452
	RLG_famc10.1	3	2650	1938	2798857	0.00568708	0.121754
	RLG_famc4.3	3	2650	2040	2798857	0.00630913	0.115526
	RLG_famc8.2	1	2650	812	2798857	0.00269611	0.107606
	RLG_famc5.1	3	2650	2073	2798857	0.00717606	0.103213
	RLG_famc9.2	3	2650	2154	2798857	0.0077434	0.0993878
	RLC_famc2.3	4	2650	2564	2798857	0.00941397	0.0973116
	RLC_famc3.3	1	2650	622	2798857	0.00238076	0.0933456
	RLG_famc4.2	4	2650	2081	2798857	0.00798927	0.0930645
	RLG_famc1.4	2	2650	1474	2798857	0.00597358	0.0881621
	RLG_famc3.1	5	2650	3426	2798857	0.0141924	0.0862484
	RLG_famc4.1	2	2650	1306	2798857	0.00890618	0.0523927
	RLG_famc3.4	1	2650	895	2798857	0.0128779	0.0248312

## Sheet: figure5
figure 5ab (number of TF targeted triplets)					figure 5c
TF	balance (ABD)	unbalance-2 (AB/AD/BD)	unbalance-1 (A/B/D)		TF	balance (ABD)	unbalance (AB)	unbalance (AD)	unbalance (BD)	unbalance (A)	unbalance (B)	unbalance (D)
AP2-DREB-1A-1	7683	3007	1916		AP2-ERF-6D-1	2516	664	802	730	907	803	864
AP2-DREB-1B-1	7543	3065	1855		GARP-G2-2A-1	831	501	480	508	900	884	837
AP2-DREB-1D-1	7825	3058	1799
AP2-DREB-2D-1	10861	1837	690
AP2-RAV-4B-1	1716	2549	2596		figure 5d
AP2-ERF-4B-2	182	369	954		subgenomes	regulatory divergence level	Number of values	Minimum	25% Percentile	Median	75% Percentile	Maximum	Mean	Std. Deviation	Std. Error of Mean	Lower 95% CI of mean	Upper 95% CI of mean
AP2-ERF-5B-2	6185	2616	1951		A-B	level1 (low)	884	0.00122247	0.202747	0.467518	0.861576	12.7738	0.730037	1.03247	0.0347258	0.661882	0.798192
AP2-DREB-5B-3	4930	3036	2511			level2	846	0.00151666	0.205263	0.501008	0.922663	11.4884	0.768126	1.07798	0.0370616	0.695382	0.840869
AP2-ERF-6A-1	5127	2746	2299			level3	846	0.000608707	0.249253	0.517336	1.03137	11.9964	0.888233	1.29663	0.0445791	0.800735	0.975732
AP2-ERF-6D-1	2516	2196	2574			level4	819	0.00178812	0.217727	0.495526	0.972071	12.425	0.786115	1.05211	0.0367636	0.713953	0.858277
bHLH-1A-1	3	62	405			level5	868	0.00111619	0.23646	0.506614	1.02126	10.8927	0.809237	1.07337	0.0364326	0.737731	0.880744
bHLH-7D-2	0	0	7			level6	824	0.00108247	0.225	0.502693	1.03315	10.8871	0.874307	1.28925	0.0449132	0.786149	0.962465
bZIP-2A-3	148	271	1317			level7	875	0.000134209	0.220189	0.507433	1.01975	13.4058	0.892651	1.41869	0.0479606	0.79852	0.986783
bZIP-3A-1	596	1078	2530			level8	850	7.36793e-05	0.233462	0.54896	1.09783	11.5167	0.903007	1.29111	0.0442848	0.816086	0.989927
bZIP-3A-2	212	492	1189			level9	798	0.000107825	0.254641	0.55008	1.07894	14.1121	1.03151	1.62916	0.0576717	0.918299	1.14471
bZIP-5B-3	83	206	737			level10 (high)	802	0.00187748	0.263924	0.598738	1.21605	13.8212	1.13962	1.70738	0.0602898	1.02127	1.25796
bZIP-7A-1	0	0	20		B-D	level1 (low)	711	0.000656237	0.185264	0.413196	0.77727	9.03786	0.622684	0.837202	0.0313975	0.561041	0.684327
C2C2-Dof-4A-1	219	791	2239			level2	674	0.00141596	0.172732	0.387942	0.762604	8.70954	0.599133	0.761719	0.0293403	0.541524	0.656743
C2C2-Dof-4D-1	164	761	2183			level3	669	0.000122972	0.172572	0.4163	0.798432	10.464	0.6657	0.943206	0.0364664	0.594098	0.737303
C2H2-2A-1	287	548	1165			level4	648	0.000401344	0.194874	0.419263	0.775864	6.90814	0.615301	0.716052	0.0281292	0.560066	0.670537
C2H2-3A-1	94	396	1515			level5	679	4.08555e-05	0.20003	0.438177	0.881772	8.36916	0.655162	0.803343	0.0308295	0.594629	0.715694
EIL-4D-1	35	135	1247			level6	646	0.000211343	0.187974	0.411604	0.805778	12.3212	0.664678	1.01344	0.0398733	0.586381	0.742975
GARP-G2-2A-1	831	1489	2621			level7	665	0.000654947	0.204949	0.469469	0.894909	9.53319	0.753141	1.05022	0.0407259	0.673174	0.833109
GARP-G2-2B-1	353	745	2225			level8	677	3.49815e-05	0.197597	0.432535	0.875104	9.80437	0.714246	0.996586	0.0383019	0.639041	0.789451
GARP-G2-4A-1	13	43	317			level9	632	0.000398379	0.217097	0.50032	0.913221	11.3499	0.782549	1.2186	0.0484732	0.68736	0.877737
GARP-G2-4D-2	351	723	1937			level10 (high)	657	1.76786e-05	0.221718	0.50244	0.980594	11.7307	0.909409	1.50961	0.0588954	0.793763	1.02506
GARP-G2-5B-3	430	788	2155		A-D	level1 (low)	925	5.12548e-15	0.192124	0.450787	0.844043	9.73891	0.675425	0.835187	0.0274608	0.621533	0.729318
HB-HD-ZIP-2A-2	0	9	50			level2	850	4.39216e-05	0.215991	0.476637	0.922205	11.4275	0.759971	1.02138	0.0350331	0.691209	0.828732
HB-HD-ZIP-6A-1	41	116	538			level3	818	5.12548e-15	0.20938	0.455271	0.930841	13.7078	0.770893	1.12672	0.0393948	0.693566	0.84822
HB-HD-ZIP-6A-2	15	78	457			level4	898	5.12548e-15	0.223828	0.528216	1.07362	10.1834	0.890957	1.22612	0.0409162	0.810654	0.97126
HB-HD-ZIP-6B-2	21	75	552			level5	850	5.12548e-15	0.208882	0.494748	0.96191	11.7872	0.804537	1.09929	0.0377053	0.730531	0.878544
HB-PHD-6A-1	79	315	1328			level6	873	0.00031573	0.222036	0.49639	0.916735	9.96056	0.780935	1.01488	0.0343485	0.71352	0.84835
HSF-U	50	140	744			level7	877	5.12548e-15	0.232854	0.508765	1.02337	12.6155	0.888592	1.37944	0.0465804	0.79717	0.980014
MYB-2A-2	1	4	65			level8	833	0.00138485	0.24779	0.540024	0.968825	15.2306	0.857401	1.19841	0.0415223	0.7759	0.938902
MYB-7A-3	146	482	1429			level9	822	5.12548e-15	0.20997	0.535058	1.07039	12.6631	1.01038	1.59824	0.055745	0.900963	1.1198
NAC-2D-6	4	4	66			level10 (high)	815	5.12548e-15	0.22486	0.553208	1.15861	11.2861	1.04504	1.59316	0.055806	0.935502	1.15458
NAC-3A-1	0	0	25
NAC-6A-1	257	492	1806
NAC-6B-1	252	447	1731
NAC-6D-1	192	330	1686
NAC-7A-1	0	3	25
NAC-7D-2	0	6	16
SBP-7B-2	22	51	365
Trihelix-2A-1	209	764	2667
Trihelix-2B-1	0	3	188

## Sheet: figure6
figure 6ab								figure 6c
TF	balance			unbalance				TF	balance						unbalance
	# targeted triads	# targeted triads with TE	ratio of triads with TE	# targeted triads	# targeted triads with TE	ratio of triads with TE			# triads with TE-TFBS in 3 subgenome	# triads with TE-TFBS in 2 subgenome	# triads with TE-TFBS in 1 subgenome	% triads with TE-TFBS in 3 subgenome	% triads with TE-TFBS in 2 subgenome	% triads with TE-TFBS in 1 subgenome	# triads with TE-TFBS in 3 subgenome	# triads with TE-TFBS in 2 subgenome	# triads with TE-TFBS in 1 subgenome	% triads with TE-TFBS in 3 subgenome	% triads with TE-TFBS in 2 subgenome	% triads with TE-TFBS in 1 subgenome
AP2-DREB-1A-1	7683	1033	0.134453	4923	546	0.110908		AP2-DREB-1A-1	0	61	972	0	0.0590513	0.940949	1	16	529	0.0018315	0.029304	0.968864
AP2-DREB-1B-1	7543	972	0.128861	4920	512	0.104065		AP2-DREB-1B-1	0	45	927	0	0.0462963	0.953704	0	18	494	0	0.0351562	0.964844
AP2-DREB-1D-1	7825	1040	0.132907	4857	488	0.100474		AP2-DREB-1D-1	0	53	987	0	0.0509615	0.949038	0	17	471	0	0.0348361	0.965164
AP2-DREB-2D-1	10861	1377	0.126784	2527	287	0.113573		AP2-DREB-2D-1	3	65	1309	0.00217865	0.0472041	0.950617	0	7	280	0	0.0243902	0.97561
AP2-RAV-4B-1	1716	352	0.205128	5145	893	0.173567		AP2-DREB-5B-3	0	21	525	0	0.0384615	0.961538	0	15	419	0	0.0345622	0.965438
AP2-ERF-4B-2	182	15	0.0824176	1323	56	0.042328		AP2-ERF-4B-2	0	1	14	0	0.0666667	0.933333	0	0	56	0	0	1
AP2-ERF-5B-2	6185	613	0.0991108	4567	305	0.0667834		AP2-ERF-5B-2	0	29	584	0	0.0473083	0.952692	0	4	301	0	0.0131148	0.986885
AP2-DREB-5B-3	4930	546	0.110751	5547	434	0.0782405		AP2-ERF-6A-1	0	23	476	0	0.0460922	0.953908	0	2	332	0	0.00598802	0.994012
AP2-ERF-6A-1	5127	499	0.0973279	5045	334	0.0662042		AP2-ERF-6D-1	0	5	233	0	0.0210084	0.978992	0	3	270	0	0.010989	0.989011
AP2-ERF-6D-1	2516	238	0.0945946	4770	273	0.0572327		AP2-RAV-4B-1	1	24	327	0.00284091	0.0681818	0.928977	2	65	826	0.00223964	0.0727884	0.924972
bHLH-1A-1	3	0	0	467	21	0.0449679		bHLH-1A-1	0	0	0	0	0	0	0	1	20	0	0.047619	0.952381
bZIP-2A-3	148	9	0.0608108	1588	285	0.179471		bZIP-2A-3	0	0	9	0	0	1	0	4	281	0	0.0140351	0.985965
bZIP-3A-1	596	85	0.142617	3608	437	0.12112		bZIP-3A-1	0	5	80	0	0.0588235	0.941176	0	13	424	0	0.0297483	0.970252
bZIP-3A-2	212	24	0.113208	1681	160	0.0951814		bZIP-3A-2	0	1	23	0	0.0416667	0.958333	0	4	156	0	0.025	0.975
bZIP-5B-3	83	4	0.0481928	943	62	0.0657476		bZIP-5B-3	1	2	1	0.25	0.5	0.25	0	0	62	0	0	1
C2C2-Dof-4A-1	219	54	0.246575	3030	421	0.138944		C2C2-Dof-4A-1	0	5	49	0	0.0925926	0.907407	0	23	398	0	0.0546318	0.945368
C2C2-Dof-4D-1	164	36	0.219512	2944	415	0.140965		C2C2-Dof-4D-1	0	9	27	0	0.25	0.75	0	16	399	0	0.0385542	0.961446
C2H2-2A-1	287	50	0.174216	1713	222	0.129597		C2H2-2A-1	0	2	48	0	0.04	0.96	0	7	215	0	0.0315315	0.968468
C2H2-3A-1	94	9	0.0957447	1911	190	0.0994244		C2H2-3A-1	0	2	7	0	0.222222	0.777778	0	3	187	0	0.0157895	0.984211
EIL-4D-1	35	23	0.657143	1382	845	0.611433		EIL-4D-1	5	10	8	0.217391	0.434783	0.347826	0	53	792	0	0.0627219	0.937278
GARP-G2-2A-1	831	277	0.333333	4110	1470	0.357664		GARP-G2-2A-1	12	42	223	0.0433213	0.151625	0.805054	12	186	1272	0.00816327	0.126531	0.865306
GARP-G2-2B-1	353	73	0.206799	2970	677	0.227946		GARP-G2-2B-1	5	4	64	0.0684932	0.0547945	0.876712	0	36	641	0	0.0531758	0.946824
GARP-G2-4A-1	13	5	0.384615	360	80	0.222222		GARP-G2-4A-1	0	1	4	0	0.2	0.8	0	0	80	0	0	1
GARP-G2-4D-2	351	81	0.230769	2660	472	0.177444		GARP-G2-4D-2	1	6	74	0.0123457	0.0740741	0.91358	0	30	442	0	0.0635593	0.936441
GARP-G2-5B-3	430	71	0.165116	2943	599	0.203534		GARP-G2-5B-3	3	3	65	0.0422535	0.0422535	0.915493	1	35	563	0.00166945	0.0584307	0.9399
HB-HD-ZIP-6A-1	41	3	0.0731707	654	73	0.111621		HB-HD-ZIP-6A-1	0	0	3	0	0	1	0	0	73	0	0	1
HB-HD-ZIP-6A-2	15	1	0.0666667	535	70	0.130841		HB-HD-ZIP-6A-2	0	0	1	0	0	1	0	3	67	0	0.0428571	0.957143
HB-HD-ZIP-6B-2	21	5	0.238095	627	92	0.14673		HB-HD-ZIP-6B-2	1	0	4	0.2	0	0.8	0	3	89	0	0.0326087	0.967391
HB-PHD-6A-1	79	22	0.278481	1643	438	0.266586		HB-PHD-6A-1	0	2	20	0	0.0909091	0.909091	0	19	419	0	0.043379	0.956621
HSF-U	50	3	0.06	884	247	0.279412		HSF-U	0	0	3	0	0	1	0	8	239	0	0.0323887	0.967611
MYB-7A-3	146	27	0.184932	1911	338	0.176871		MYB-7A-3	0	3	24	0	0.111111	0.888889	0	12	326	0	0.035503	0.964497
NAC-6A-1	257	60	0.233463	2298	845	0.367711		NAC-6A-1	2	6	52	0.0333333	0.1	0.866667	1	85	759	0.00118343	0.100592	0.898225
NAC-6B-1	252	51	0.202381	2178	779	0.357668		NAC-6B-1	1	8	42	0.0196078	0.156863	0.823529	2	72	705	0.00256739	0.0924262	0.905006
NAC-6D-1	192	33	0.171875	2016	734	0.364087		NAC-6D-1	1	3	29	0.030303	0.0909091	0.878788	0	46	688	0	0.0626703	0.93733
SBP-7B-2	22	1	0.0454545	416	22	0.0528846		SBP-7B-2	0	0	1	0	0	1	0	0	22	0	0	1
Trihelix-2A-1	209	42	0.200957	3431	576	0.167881		Trihelix-2A-1	0	2	40	0	0.047619	0.952381	1	23	552	0.00173611	0.0399306	0.958333
figure 6c (box)
TE-TFBS distribution in subgenome	TF binding type	Number of values	Minimum	25% Percentile	Median	75% Percentile	Maximum	Mean	Std. Deviation	Std. Error of Mean	Lower 95% CI of mean	Upper 95% CI of mean
1	balanced	35	0.25	0.87169	0.933333	0.956121	1	0.880756	0.160711	0.0271651	0.82555	0.935962
2	balanced	29	0.0210084	0.0472041	0.0666667	0.111111	0.5	0.11212	0.114421	0.0212474	0.0685967	0.155643
3	balanced	12	0.00217865	0.0177923	0.0377934	0.10137	0.25	0.076839	0.0903732	0.0260885	0.0194186	0.134259
1	unbalanced	36	0.865306	0.94646	0.965301	0.984649	1	0.96155	0.0303906	0.00506509	0.951267	0.971833
2	unbalanced	31	0.00598802	0.0295262	0.035503	0.0565312	0.126531	0.0440262	0.0269731	0.00484451	0.0341324	0.05392
3	unbalanced	7	0.00118343	0.00170278	0.0018315	0.00240352	0.00816327	0.00277011	0.00241826	0.000914015	0.000533598	0.00500663
figure 6e
TF	balance						unbalance
	# triads with TE-TFBS and dTE in 3 subgenome	# triads with TE-TFBS and dTE in 2 subgenome	# triads with TE-TFBS and dTE in 1 subgenome	% triads with TE-TFBS and dTE in 3 subgenome	% triads with TE-TFBS and dTE in 2 subgenome	% triads with TE-TFBS and dTE in 1 subgenome	# triads with TE-TFBS and dTE in 3 subgenome	# triads with TE-TFBS and dTE in 2 subgenome	# triads with TE-TFBS and dTE in 1 subgenome	% triads with TE-TFBS and dTE in 3 subgenome	% triads with TE-TFBS and dTE in 2 subgenome	% triads with TE-TFBS and dTE in 1 subgenome
AP2-DREB-1A-1	726	31	276	0.702807	0.0300097	0.267183	304	34	208	0.556777	0.0622711	0.380952
AP2-DREB-1B-1	704	28	240	0.72428	0.0288066	0.246914	310	28	174	0.605469	0.0546875	0.339844
AP2-DREB-1D-1	758	26	256	0.728846	0.025	0.246154	291	36	161	0.596311	0.0737705	0.329918
AP2-DREB-2D-1	1031	47	299	0.748729	0.0341322	0.217139	183	14	90	0.637631	0.0487805	0.313589
AP2-DREB-5B-3	441	19	86	0.807692	0.0347985	0.157509	290	21	123	0.668203	0.0483871	0.28341
AP2-ERF-5B-2	565	12	36	0.921697	0.0195759	0.0587276	252	16	37	0.82623	0.052459	0.121311
AP2-ERF-6A-1	467	10	22	0.935872	0.0200401	0.0440882	269	17	48	0.805389	0.0508982	0.143713
AP2-ERF-6D-1	233	0	5	0.978992	0	0.0210084	226	25	22	0.827839	0.0915751	0.0805861
AP2-RAV-4B-1	191	19	142	0.542614	0.0539773	0.403409	323	90	480	0.361702	0.100784	0.537514
bZIP-3A-1	56	5	24	0.658824	0.0588235	0.282353	141	31	265	0.322654	0.0709382	0.606407
bZIP-3A-2	18	0	6	0.75	0	0.25	76	15	69	0.475	0.09375	0.43125
C2C2-Dof-4A-1	26	5	23	0.481481	0.0925926	0.425926	133	50	238	0.315914	0.118765	0.565321
C2C2-Dof-4D-1	23	4	9	0.638889	0.111111	0.25	116	47	252	0.279518	0.113253	0.607229
C2H2-2A-1	29	1	20	0.58	0.02	0.4	79	16	127	0.355856	0.0720721	0.572072
EIL-4D-1	20	2	1	0.869565	0.0869565	0.0434783	162	83	600	0.191716	0.0982249	0.710059
GARP-G2-2A-1	103	25	149	0.371841	0.0902527	0.537906	247	217	1006	0.168027	0.147619	0.684354
GARP-G2-2B-1	44	5	24	0.60274	0.0684932	0.328767	133	68	476	0.196455	0.100443	0.703102
GARP-G2-4D-2	45	2	34	0.555556	0.0246914	0.419753	100	38	334	0.211864	0.0805085	0.707627
GARP-G2-5B-3	37	1	33	0.521127	0.0140845	0.464789	142	59	398	0.237062	0.0984975	0.664441
HB-PHD-6A-1	12	2	8	0.545455	0.0909091	0.363636	63	43	332	0.143836	0.0981735	0.757991
MYB-7A-3	15	5	7	0.555556	0.185185	0.259259	84	33	221	0.248521	0.0976331	0.653846
NAC-6A-1	28	7	25	0.466667	0.116667	0.416667	92	102	651	0.108876	0.12071	0.770414
NAC-6B-1	26	7	18	0.509804	0.137255	0.352941	85	91	603	0.109114	0.116816	0.774069
NAC-6D-1	20	3	10	0.606061	0.0909091	0.30303	67	65	602	0.0912807	0.0885559	0.820163
Trihelix-2A-1	19	0	23	0.452381	0	0.547619	130	58	388	0.225694	0.100694	0.673611
figure 6e (box)
TE-TFBS and dTE distribution in subgenome	TF binding type	Number of values	Minimum	25% Percentile	Median	75% Percentile	Maximum	Mean	Std. Deviation	Std. Error of Mean	Lower 95% CI of mean	Upper 95% CI of mean
1	balance	25	0.0210084	0.246154	0.282353	0.403409	0.547619	0.29233	0.147771	0.0295542	0.231333	0.353327
2	balance	22	0.0140845	0.0259516	0.0564004	0.0909091	0.185185	0.0651941	0.0458682	0.00977914	0.0448573	0.085531
3	balance	25	0.371841	0.542614	0.606061	0.748729	0.978992	0.650299	0.16271	0.0325419	0.583136	0.717462
1	unbalance	25	0.0805861	0.339844	0.606407	0.703102	0.820163	0.529312	0.221192	0.0442384	0.438008	0.620615
2	unbalance	25	0.0483871	0.0709382	0.09375	0.100694	0.147619	0.0880107	0.026059	0.00521179	0.0772541	0.0987673
3	unbalance	25	0.0912807	0.196455	0.315914	0.596311	0.827839	0.382678	0.239452	0.0478904	0.283837	0.481518
figure 6f (box)
TE-TFBS and dTE-TFBS alignment type	Number of values	Minimum	25% Percentile	Median	75% Percentile	Maximum	Mean	Std. Deviation	Std. Error of Mean	Lower 95% CI of mean	Upper 95% CI of mean
different	25	0	0.0432191	0.107527	0.1875	0.262295	0.112631	0.0821442	0.0164288	0.0787236	0.146538
similar	25	0.737705	0.8125	0.892473	0.956781	1	0.887369	0.0821442	0.0164288	0.853462	0.921277
figure 6f					figure 6j
TF	# triads with similar sequence bwteen TE-TFBS and dTE-TFBS	# triads with different sequence bwteen TE-TFBS and dTE-TFBS	# triads with dTE		feature	TFBS type	1950~2000bp	1900~1950bp	1850~1900bp	1800~1850bp	1750~1800bp	1700~1750bp	1650~1700bp	1600~1650bp	1550~1600bp	1500~1550bp	1450~1500bp	1400~1450bp	1350~1400bp	1300~1350bp	1250~1300bp	1200~1250bp	1150~1200bp	1100~1150bp	1050~1100bp	1000~1050bp	950~1000bp	900~950bp	850~900bp	800~850bp	750~800bp	700~750bp	650~700bp	600~650bp	550~600bp	500~550bp	450~500bp	400~450bp	350~400bp	300~350bp	250~300bp	200~250bp	150~200bp	100~150bp	50~100bp	0~50bp	0~50bp	50~100bp	100~150bp
AP2-DREB-1A-1	888	59	947		conservation	dTE	0.352081	0.353038	0.355775	0.354283	0.354264	0.354769	0.35693	0.35506	0.352185	0.35737	0.35554	0.356622	0.36044	0.359127	0.364609	0.367618	0.363369	0.36101	0.366392	0.366734	0.369015	0.367897	0.371755	0.36749	0.369005	0.364493	0.367924	0.37035	0.369652	0.37279	0.379413	0.385488	0.392942	0.392082	0.396933	0.40826	0.412263	0.420897	0.428783	0.437333	0.435618	0.427322	0.428499
AP2-DREB-1B-1	856	71	927			nonTE	0.365541	0.363461	0.366474	0.367506	0.370802	0.367321	0.369341	0.369805	0.370039	0.368814	0.36886	0.370573	0.367992	0.368559	0.366937	0.367404	0.369473	0.370787	0.367242	0.364653	0.365323	0.363285	0.36676	0.367232	0.362911	0.364534	0.370146	0.369694	0.372493	0.370607	0.369514	0.37286	0.372269	0.374149	0.375641	0.384286	0.383529	0.383153	0.385091	0.382794	0.383716	0.389501	0.387237
AP2-DREB-1D-1	892	67	959		DH	dTE	0.0258682	0.0259263	0.0261557	0.0263383	0.0263565	0.026482	0.0266771	0.0269681	0.0274542	0.0276504	0.0276584	0.0277406	0.0279186	0.0282278	0.0284343	0.0287333	0.0289329	0.0294475	0.0298697	0.0299028	0.0303318	0.0306639	0.030972	0.0315527	0.0320194	0.0327132	0.0329094	0.0336796	0.0341474	0.0347225	0.0355805	0.0362092	0.0372088	0.0378341	0.0383144	0.0385038	0.0380588	0.037283	0.0365493	0.0366485	0.0365242	0.0366908	0.0369669
AP2-DREB-2D-1	1117	49	1166			nonTE	0.0295253	0.0296878	0.0298257	0.0299401	0.0296696	0.0296557	0.0296408	0.0296899	0.0294997	0.0296675	0.0298481	0.0301988	0.0304714	0.0304917	0.0304072	0.0303014	0.0302052	0.0301154	0.030389	0.0306135	0.0310743	0.0314591	0.0317103	0.0319626	0.0320599	0.0320075	0.0322972	0.0321892	0.032047	0.0326179	0.0331427	0.0338782	0.0342983	0.0349001	0.0356206	0.0356805	0.0354378	0.0349397	0.0344191	0.0343133	0.0344608	0.0342032	0.0341497
AP2-DREB-5B-3	613	35	648		H3K9ac	dTE	0.0706091	0.0713957	0.0727902	0.0748061	0.0757876	0.0759346	0.0764683	0.0776217	0.0791963	0.0806537	0.0821391	0.0836213	0.0841054	0.0844904	0.0862997	0.0879421	0.0888823	0.0906635	0.0934956	0.0956172	0.0981783	0.101319	0.104725	0.108618	0.111463	0.114256	0.118613	0.123162	0.128388	0.134201	0.139911	0.147573	0.157142	0.168487	0.181239	0.195066	0.21101	0.227736	0.241617	0.251199	0.253496	0.247101	0.23514
AP2-ERF-5B-2	727	28	755			nonTE	0.0958775	0.095941	0.0958373	0.0968435	0.0976298	0.0985648	0.0993017	0.100029	0.0997475	0.100087	0.100068	0.0990571	0.0986562	0.0989689	0.0989503	0.0980509	0.0992676	0.101155	0.103605	0.104977	0.106138	0.107104	0.10881	0.110819	0.111551	0.112824	0.114036	0.114873	0.116451	0.118551	0.121098	0.125071	0.129268	0.133183	0.138087	0.145214	0.153028	0.161046	0.167897	0.170444	0.169588	0.166872	0.159671
AP2-ERF-6A-1	642	29	671		CG	dTE	0.579508	0.575629	0.565372	0.558499	0.561577	0.559261	0.541453	0.541114	0.543548	0.527397	0.524887	0.517605	0.512246	0.506902	0.497522	0.489556	0.488709	0.486579	0.48475	0.460576	0.45408	0.434683	0.419161	0.407188	0.39991	0.374178	0.364511	0.342196	0.319172	0.296762	0.278132	0.256314	0.237095	0.217288	0.189956	0.174928	0.169124	0.156335	0.14837	0.141929	0.140178	0.149285	0.155015
AP2-ERF-6D-1	378	14	392			nonTE	0.475901	0.474156	0.476332	0.478204	0.477389	0.476406	0.46977	0.474128	0.471423	0.471385	0.471839	0.467057	0.462329	0.457781	0.450961	0.454388	0.458498	0.443474	0.446479	0.442059	0.431784	0.437852	0.428272	0.422872	0.41271	0.405992	0.396298	0.391861	0.389609	0.381289	0.37438	0.355975	0.346215	0.326287	0.320144	0.308264	0.301821	0.284257	0.282349	0.281689	0.273881	0.279781	0.292181
AP2-RAV-4B-1	279	80	359		CHG	dTE	0.215788	0.213434	0.21356	0.202667	0.205774	0.205304	0.196579	0.191778	0.188543	0.188565	0.183847	0.176067	0.174014	0.171342	0.169105	0.165158	0.164216	0.156509	0.154043	0.149144	0.144935	0.141684	0.136433	0.130414	0.122716	0.117355	0.108996	0.101552	0.0949438	0.0894532	0.0839758	0.0750378	0.0664663	0.0551041	0.0476267	0.0433484	0.0389197	0.0354281	0.0312119	0.0326359	0.0282692	0.0328499	0.0358126
bZIP-3A-1	90	32	122			nonTE	0.127774	0.128981	0.129103	0.124714	0.125701	0.127348	0.123121	0.118087	0.120228	0.121138	0.119822	0.120424	0.124376	0.119378	0.120282	0.115154	0.114471	0.113645	0.113854	0.111757	0.112071	0.10812	0.106997	0.103998	0.101515	0.0984251	0.0974144	0.0901568	0.0893904	0.0894763	0.0859712	0.0796261	0.0750853	0.0709559	0.0662723	0.066108	0.0620496	0.0597574	0.0591539	0.0578798	0.0543112	0.0562296	0.0573533
bZIP-3A-2	34	9	43		CHH	dTE	0.0354424	0.0361016	0.0361884	0.0359965	0.0374034	0.0356212	0.0349355	0.0349848	0.0354105	0.0345027	0.0356403	0.0349382	0.03431	0.0317817	0.0331537	0.0349538	0.0352501	0.0343149	0.0364746	0.0357321	0.0365423	0.0350178	0.034353	0.0349665	0.0345974	0.0336384	0.0336235	0.034385	0.0328978	0.0333617	0.0325864	0.0298464	0.028307	0.0249648	0.0222135	0.0177933	0.0147699	0.0134627	0.0132041	0.0118337	0.0109944	0.0112952	0.0133211
C2C2-Dof-4A-1	55	16	71			nonTE	0.0268999	0.0262012	0.0264144	0.0263673	0.0266108	0.0255482	0.0269131	0.0260138	0.0264417	0.0264442	0.0270221	0.0276129	0.0278829	0.0282305	0.027142	0.0264661	0.0253633	0.0262417	0.0263239	0.0269803	0.0265625	0.0262813	0.0272832	0.0276776	0.0262305	0.0259569	0.025304	0.0255533	0.0255983	0.0275718	0.0266028	0.0257994	0.0258859	0.0241956	0.0239942	0.0222969	0.0207276	0.0202981	0.0206982	0.0211079	0.0211383	0.0203672	0.0202454
C2C2-Dof-4D-1	43	12	55
C2H2-2A-1	55	12	67
EIL-4D-1	33	0	33
GARP-G2-2A-1	162	26	188
GARP-G2-2B-1	79	11	90
GARP-G2-4D-2	71	9	80
GARP-G2-5B-3	83	10	93
HB-PHD-6A-1	26	6	32
MYB-7A-3	32	8	40
NAC-6A-1	63	3	66
NAC-6B-1	55	0	55
NAC-6D-1	40	0	40
Trihelix-2A-1	61	12	73
figure 6k											figure 6k (box)
triads	normalized DH density in A subgenome	normalized DH density in B subgenome	normalized DH density in D subgenome	DH euclidean distance to [0.33,0.33,0.33]	normalized expression in A subgenome	normalized expression in B subgenome	normalized expression in D subgenome	expression euclidean distance to [0.33,0.33,0.33]	DH distance level		DH distance level	Number of values	Minimum	25% Percentile	Median	75% Percentile	Maximum	Mean	Std. Deviation	Std. Error of Mean	Lower 95% CI of mean	Upper 95% CI of mean
TraesCS1A02G001800-TraesCS1B02G000600-TraesCS1D02G003700	0.406332	0	0.593668	0.42924	0.302511	0.346449	0.351039	0.0383256	level3 (unbalance)		level1 (balance)	240	0.00899161	0.0796291	0.13652	0.237779	0.816517	0.179389	0.153664	0.00991894	0.159849	0.198928
TraesCS1A02G007900-TraesCS1B02G011500-TraesCS1D02G000400	0.350012	0.401895	0.248093	0.110807	0.393957	0.267455	0.338588	0.0898673	level1 (balance)		level2	228	0.00899224	0.0796974	0.134822	0.224394	0.650481	0.16989	0.121343	0.00803614	0.154055	0.185725
TraesCS1A02G030100-TraesCS1B02G037100-TraesCS1D02G030600	0.25958	0.44959	0.29083	0.144205	0.271852	0.498651	0.229497	0.204756	level2		level3 (unbalance)	203	0.014725	0.117091	0.190579	0.29255	0.761722	0.22317	0.146015	0.0102482	0.202963	0.243377
TraesCS1A02G030700-TraesCS1B02G038100-TraesCS1D02G031700	0	0.524061	0.475939	0.409705	0.296718	0.350134	0.353147	0.0452643	level3			671
TraesCS1A02G044800-TraesCS1B02G058000-TraesCS1D02G045400	0.308363	0.407856	0.283781	0.0930909	0.382396	0.345945	0.271659	0.0800203	level1
TraesCS1A02G049700-TraesCS1B02G065900-TraesCS1D02G051900	0.321846	0.412158	0.265996	0.104465	0.313671	0.291561	0.394768	0.0770655	level1		figure 6l
TraesCS1A02G055400-TraesCS1B02G072200-TraesCS1D02G056100	0.252726	0.264976	0.482298	0.18274	0.308047	0.407911	0.284042	0.0930817	level2		subgenome	DH divergence level	Number of values	Minimum	25% Percentile	Median	75% Percentile	Maximum	Mean	Std. Deviation	Std. Error of Mean	Lower 95% CI of mean	Upper 95% CI of mean
TraesCS1A02G064000-TraesCS1B02G081900-TraesCS1D02G064500	0.376433	0.443681	0.179886	0.193942	0.351282	0.413183	0.235535	0.127656	level2		A-B	level1	207	7.36793e-05	0.210052	0.455444	0.785524	8.51923	0.665268	0.878532	0.0610622	0.544881	0.785655
TraesCS1A02G065500-TraesCS1B02G083600-TraesCS1D02G066200	1	0	0	0.816517	0.11904	0.520379	0.36058	0.285803	level3		A-B	level2	216	0.00837357	0.210067	0.494509	1.03698	8.09159	0.7873	0.959342	0.065275	0.658639	0.915961
TraesCS1A02G066800-TraesCS1B02G085100-TraesCS1D02G067800	0.469189	0	0.530811	0.410608	0.471082	0.282327	0.246591	0.170687	level3		A-B	level3	181	0.00441866	0.276834	0.632447	1.1759	13.4058	1.03361	1.69615	0.126074	0.784838	1.28238
TraesCS1A02G074800-TraesCS1B02G093400-TraesCS1D02G077400	0.327351	0.251759	0.42089	0.119957	0.198553	0.371511	0.429937	0.170261	level2		A-D	level1	215	0.00137915	0.167513	0.415038	0.807765	8.20491	0.618398	0.794057	0.0541542	0.511654	0.725142
TraesCS1A02G082200-TraesCS1B02G099800-TraesCS1D02G083700	0.124669	0.535274	0.340057	0.290516	0.467535	0.221452	0.311012	0.176236	level3		A-D	level2	210	0.00581259	0.149513	0.511675	0.903058	8.62313	0.815601	1.27729	0.0881411	0.641841	0.98936
TraesCS1A02G084500-TraesCS1B02G101800-TraesCS1D02G085900	0.194403	0.663108	0.142488	0.405596	0.330633	0.378274	0.291092	0.0620049	level3		A-D	level3	186	0.00138485	0.255115	0.524299	1.02315	12.6631	0.954428	1.48228	0.108686	0.740004	1.16885
TraesCS1A02G086200-TraesCS1B02G104600-TraesCS1D02G087800	0.389973	0.282875	0.327152	0.0763259	0.366017	0.327519	0.306464	0.0430967	level1		B-D	level1	181	0.000211343	0.184161	0.392009	0.797373	8.1928	0.665932	0.948909	0.0705319	0.526756	0.805108
TraesCS1A02G087100-TraesCS1B02G105700-TraesCS1D02G088700	1	0	0	0.816517	0.198775	0.0918319	0.709393	0.466779	level3		B-D	level2	171	0.00486437	0.190162	0.345311	0.744075	7.97492	0.555644	0.74718	0.0571383	0.442852	0.668436
TraesCS1A02G088900-TraesCS1B02G107800-TraesCS1D02G090200	0.586153	0.287902	0.125944	0.33019	0.406145	0.264815	0.32904	0.10024	level3		B-D	level3	137	0.00620605	0.251874	0.562118	1.02627	3.19877	0.726828	0.61513	0.0525541	0.622899	0.830757
TraesCS1A02G091400-TraesCS1B02G119200-TraesCS1D02G100000	0.224455	0.438679	0.336865	0.151651	0.589771	0.259166	0.151063	0.323291	level2
TraesCS1A02G108100-TraesCS1B02G130300-TraesCS1D02G110900	0.290782	0.369331	0.339887	0.0564157	0.285086	0.393112	0.321801	0.0778949	level1
TraesCS1A02G109500-TraesCS1B02G109000-TraesCS1D02G091200	0.304306	0	0.695694	0.493247	0.381004	0.209868	0.409128	0.152625	level3
TraesCS1A02G118800-TraesCS1B02G138300-TraesCS1D02G119700	0.60263	0	0.39737	0.43332	0.259298	0.296191	0.444512	0.138762	level3
TraesCS1A02G120800-TraesCS1B02G140100-TraesCS1D02G121600	0.577209	0.236899	0.185892	0.300911	0.281617	0.1367	0.581682	0.321013	level3
TraesCS1A02G122800-TraesCS1B02G142000-TraesCS1D02G123700	0.429556	0.27747	0.292974	0.118498	0.194926	0.671579	0.133496	0.416575	level1
TraesCS1A02G126800-TraesCS1B02G145800-TraesCS1D02G126900	0.373841	0.318493	0.307667	0.0505293	0.206287	0.615426	0.178286	0.346107	level1
TraesCS1A02G128600-TraesCS1B02G146600-TraesCS1D02G124800	0.451057	0.33429	0.214654	0.167266	0.251638	0.320406	0.427956	0.125809	level2
TraesCS1A02G130900-TraesCS1B02G153800-TraesCS1D02G136500	0.344268	0.452097	0.203635	0.176293	0.345386	0.287173	0.367441	0.0589297	level2
TraesCS1A02G146600-TraesCS1B02G164900-TraesCS1D02G144800	0.184524	0.433254	0.382222	0.185881	0.256798	0.235564	0.507638	0.214084	level2
TraesCS1A02G153900-TraesCS1B02G171200-TraesCS1D02G152300	0.240063	0.465316	0.294622	0.166285	0.308874	0.400258	0.290868	0.0831493	level2
TraesCS1A02G162800-TraesCS1B02G179500-TraesCS1D02G159600	0.601424	0	0.398576	0.432751	0.358028	0.351408	0.290564	0.0529062	level3
TraesCS1A02G169500-TraesCS1B02G187500-TraesCS1D02G167400	0.287575	0.257254	0.455172	0.150864	0.256917	0.65648	0.086603	0.41373	level2
TraesCS1A02G188000-TraesCS1B02G195800-TraesCS1D02G188500	0.324238	0.33013	0.345632	0.0166606	0.265067	0.264658	0.470275	0.167818	level1
TraesCS1A02G188200-TraesCS1B02G196000-TraesCS1D02G188100	0.233302	0.422898	0.3438	0.1348	0.229977	0.371889	0.398134	0.128068	level2
TraesCS1A02G190500-TraesCS1B02G205800-TraesCS1D02G194700	0.200342	0.245083	0.554575	0.272866	0.232887	0.516457	0.250656	0.224706	level3
TraesCS1A02G192500-TraesCS1B02G207500-TraesCS1D02G195900	0.316482	0.279952	0.403566	0.0899972	0.51787	0.161443	0.320687	0.252573	level1
TraesCS1A02G193200-TraesCS1B02G208000-TraesCS1D02G196900	0.392812	0.319789	0.287399	0.0765797	0.36643	0.268268	0.365302	0.0799013	level1
TraesCS1A02G194400-TraesCS1B02G209300-TraesCS1D02G198100	0.334974	0.376934	0.288092	0.0631175	0.383814	0.275763	0.340424	0.077112	level1
TraesCS1A02G196300-TraesCS1B02G210900-TraesCS1D02G199700	0.404816	0.417703	0.177482	0.191183	0.333478	0.278402	0.38812	0.0777971	level2
TraesCS1A02G197900-TraesCS1B02G212600-TraesCS1D02G201400	0.515217	0.296564	0.188219	0.235638	0.781858	0.0183365	0.199806	0.564146	level2
TraesCS1A02G198000-TraesCS1B02G212700-TraesCS1D02G201500	0.425809	0.320079	0.254112	0.122625	0.396345	0.322989	0.280666	0.0829738	level2
TraesCS1A02G199000-TraesCS1B02G214000-TraesCS1D02G202800	0.318988	0.385366	0.295646	0.0660822	0.310311	0.321877	0.367812	0.043398	level1
TraesCS1A02G207000-TraesCS1B02G220800-TraesCS1D02G210300	0.209514	0.173059	0.617427	0.348944	0.189245	0.549682	0.261073	0.269858	level3
TraesCS1A02G210300-TraesCS1B02G224200-TraesCS1D02G213600	0.246143	0.36639	0.387467	0.107975	0.262276	0.429097	0.308627	0.121916	level1
TraesCS1A02G210400-TraesCS1B02G224300-TraesCS1D02G213700	0.1895	0.39108	0.41942	0.177389	0.180829	0.503782	0.315389	0.22949	level2
TraesCS1A02G212700-TraesCS1B02G226200-TraesCS1D02G215600	0.299907	0.375616	0.324477	0.0549264	0.233453	0.45722	0.309327	0.161039	level1
TraesCS1A02G216300-TraesCS1B02G229500-TraesCS1D02G218500	0.159375	0.447222	0.393404	0.216504	0.389881	0.374917	0.235202	0.120789	level2
TraesCS1A02G217900-TraesCS1B02G231300-TraesCS1D02G219600	0.324374	0.274476	0.40115	0.0904262	0.324353	0.286476	0.389171	0.0736711	level1
TraesCS1A02G218800-TraesCS1B02G232300-TraesCS1D02G220500	0.4708	0.115161	0.414039	0.270265	0.39603	0.260763	0.343207	0.0965823	level3
TraesCS1A02G221400-TraesCS1B02G234700-TraesCS1D02G223000	0.269141	0.421919	0.308939	0.112234	0.264032	0.142581	0.593387	0.329925	level1
TraesCS1A02G223300-TraesCS1B02G236600-TraesCS1D02G224900	0.378953	0.317531	0.303516	0.0570375	0.342844	0.148377	0.508778	0.255173	level1
TraesCS1A02G224800-TraesCS1B02G238000-TraesCS1D02G226200	0.283029	0.404798	0.312172	0.0901047	0.320996	0.376948	0.302057	0.0553715	level1
TraesCS1A02G225700-TraesCS1B02G238900-TraesCS1D02G226900	0.407771	0.381644	0.210585	0.151576	0.391679	0.0483198	0.560002	0.368848	level2
TraesCS1A02G242900-TraesCS1B02G254400-TraesCS1D02G242900	0.390148	0.226125	0.383727	0.131508	0.441804	0.395333	0.162863	0.211432	level2
TraesCS1A02G247100-TraesCS1B02G257700-TraesCS1D02G246300	0.33162	0.323366	0.345014	0.0164941	0.152036	0.512226	0.335739	0.254775	level1
TraesCS1A02G252400-TraesCS1B02G265600-TraesCS1D02G252100	0.410428	0.33704	0.252532	0.111891	0.325787	0.319278	0.354934	0.0274666	level1
TraesCS1A02G258200-TraesCS1B02G268700-TraesCS1D02G257500	0.448884	0.339828	0.211288	0.168293	0.396524	0.28833	0.315146	0.0798904	level2
TraesCS1A02G258400-TraesCS1B02G268900-TraesCS1D02G257700	0.341637	0.340969	0.317395	0.0203623	0.185167	0.299012	0.515822	0.237627	level1
TraesCS1A02G259000-TraesCS1B02G269500-TraesCS1D02G258900	0.170442	0.456191	0.373367	0.207999	0.204116	0.500098	0.295786	0.214361	level2
TraesCS1A02G262800-TraesCS1B02G273400-TraesCS1D02G262800	0.333634	0.268229	0.398137	0.0920408	0.354728	0.437578	0.207694	0.164752	level1
TraesCS1A02G277500-TraesCS1B02G286500-TraesCS1D02G276700	0.334544	0.340872	0.324585	0.0129681	0.366327	0.295411	0.338262	0.0508361	level1
TraesCS1A02G282800-TraesCS1B02G291700-TraesCS1D02G282000	0.369709	0.396031	0.23426	0.122894	0.531728	0.372477	0.0957953	0.31201	level2
TraesCS1A02G283000-TraesCS1B02G291900-TraesCS1D02G282200	0.41808	0.233783	0.348136	0.131699	0.52201	0.292846	0.185144	0.243375	level2
TraesCS1A02G285400-TraesCS1B02G294600-TraesCS1D02G284400	0.252909	0.445888	0.301203	0.142135	0.253365	0.34231	0.404325	0.107465	level2
TraesCS1A02G303300-TraesCS1B02G313700-TraesCS1D02G302800	0.273427	0.515524	0.21105	0.227527	0.204327	0.321968	0.473706	0.191075	level2
TraesCS1A02G304900-TraesCS1B02G315700-TraesCS1D02G304700	1	0	0	0.816517	0.616515	0.110939	0.272546	0.365212	level3
TraesCS1A02G312000-TraesCS1B02G323700-TraesCS1D02G312300	0.506064	0.148354	0.345583	0.253449	0.328003	0.312113	0.359884	0.0348853	level3
TraesCS1A02G325400-TraesCS1B02G338500-TraesCS1D02G327000	0.422997	0.257546	0.319457	0.11836	0.138094	0.559309	0.302597	0.300269	level1
TraesCS1A02G330500-TraesCS1B02G344100-TraesCS1D02G332900	0.357414	0.439828	0.202758	0.170306	0.408948	0.308365	0.282687	0.0945483	level2
TraesCS1A02G339600-TraesCS1B02G351900-TraesCS1D02G341600	0.361401	0.40082	0.237779	0.120442	0.152363	0.373855	0.473782	0.232705	level2
TraesCS1A02G339900-TraesCS1B02G352200-TraesCS1D02G341900	0.275078	0.292328	0.432594	0.122316	0.301704	0.400076	0.29822	0.0819834	level2
TraesCS1A02G346700-TraesCS1B02G360600-TraesCS1D02G349500	0.238525	0.466791	0.294684	0.168305	0.326654	0.323473	0.349873	0.0211833	level2
TraesCS1A02G373000-TraesCS1B02G393200-TraesCS1D02G379800	0.367517	0.444726	0.187757	0.186555	0.37063	0.210137	0.419232	0.154856	level2
TraesCS1A02G376400-TraesCS1B02G396800-TraesCS1D02G383500	0.108125	0.0906023	0.801272	0.573269	0.388282	0.240094	0.371624	0.114945	level3
TraesCS1A02G381500-TraesCS1B02G404000-TraesCS1D02G389300	0.315587	0.360521	0.323893	0.034301	0.303302	0.554536	0.142162	0.29396	level1
TraesCS1A02G394100-TraesCS1B02G422600-TraesCS1D02G402400	0.184916	0.379555	0.43553	0.186123	0.297319	0.573286	0.129395	0.317015	level2
TraesCS1A02G400500-TraesCS1B02G429200-TraesCS1D02G408300	0.311163	0.363537	0.325299	0.0387513	0.366147	0.379256	0.254597	0.0970483	level1
TraesCS1A02G400700-TraesCS1B02G429400-TraesCS1D02G408500	0.270337	0.370562	0.359101	0.0777934	0.191621	0.526905	0.281474	0.24551	level1
TraesCS1A02G411100-TraesCS1B02G441300-TraesCS1D02G418900	0.400128	0.330748	0.269124	0.0928676	0.24579	0.449469	0.304741	0.148331	level1
TraesCS1A02G420100-TraesCS1B02G450500-TraesCS1D02G427900	0.193603	0.353785	0.452613	0.184943	0.1659	0.550124	0.283976	0.278391	level2
TraesCS1A02G420700-TraesCS1B02G451900-TraesCS1D02G428600	0.414163	0.289176	0.296661	0.0993051	0	0	1	0.816517	level1
TraesCS1A02G428400-TraesCS1B02G463100-TraesCS1D02G437700	0.325197	0.318076	0.356727	0.0296578	0.258951	0.428312	0.312737	0.12252	level1
TraesCS1A02G431600-TraesCS1B02G467100-TraesCS1D02G440900	0.43138	0.267484	0.301136	0.122553	0.190184	0.398631	0.411185	0.175641	level2
TraesCS1A02G433300-TraesCS1B02G469200-TraesCS1D02G442900	0.453094	0.333359	0.213548	0.169483	0.298393	0.463413	0.238194	0.165004	level2
TraesCS1A02G433500-TraesCS1B02G469400-TraesCS1D02G443100	0.412964	0.326919	0.260118	0.108517	0.653304	0.195108	0.151589	0.393131	level1
TraesCS1A02G441100-TraesCS1B02G475800-TraesCS1D02G449600	0.824839	0	0.175161	0.614606	0.397481	0.296915	0.305605	0.0790153	level3
TraesCS2A02G016500-TraesCS2B02G024500-TraesCS2D02G018000	0.315154	0.343649	0.341197	0.0230667	0.550639	0.315809	0.133552	0.295761	level1
TraesCS2A02G025300-TraesCS2B02G038200-TraesCS2D02G027300	0.688596	0	0.311404	0.487685	0.362932	0.253044	0.384023	0.0996254	level3
TraesCS2A02G040100-TraesCS2B02G053000-TraesCS2D02G038700	0.47759	0.280728	0.241682	0.178915	0.397924	0.259945	0.342131	0.0983287	level2
TraesCS2A02G081400-TraesCS2B02G096000-TraesCS2D02G079200	0.205623	0.265878	0.528499	0.242864	0.404461	0.206019	0.38952	0.156392	level3
TraesCS2A02G097100-TraesCS2B02G112400-TraesCS2D02G096200	0.417208	0	0.582792	0.424746	0.472996	0.285163	0.241841	0.173868	level3
TraesCS2A02G105400-TraesCS2B02G122300-TraesCS2D02G105000	0.312023	0.350911	0.337066	0.028467	0.284206	0.369703	0.346091	0.0627084	level1
TraesCS2A02G106500-TraesCS2B02G124100-TraesCS2D02G107100	0	0.471616	0.528384	0.410258	0.0951834	0.747213	0.157604	0.508848	level3
TraesCS2A02G110600-TraesCS2B02G129400-TraesCS2D02G111200	0	0	1	0.816517	0.225758	0.42069	0.353553	0.140164	level3
TraesCS2A02G110700-TraesCS2B02G129500-TraesCS2D02G111300	0	0.532768	0.467232	0.410911	0.471649	0.251708	0.276643	0.170414	level3
TraesCS2A02G111200-TraesCS2B02G130200-TraesCS2D02G111900	0.212328	0.418058	0.369614	0.152218	0.229702	0.415552	0.354747	0.134131	level2
TraesCS2A02G111300-TraesCS2B02G130300-TraesCS2D02G112000	0.303846	0.416107	0.280048	0.102925	0.35611	0.275138	0.368752	0.0720645	level1
TraesCS2A02G113000-TraesCS2B02G131800-TraesCS2D02G113500	0.68812	0	0.31188	0.487317	0.455418	0.247664	0.296918	0.153634	level3
TraesCS2A02G114100-TraesCS2B02G133300-TraesCS2D02G114900	0.275194	0.313903	0.410903	0.0990359	0.405022	0.260815	0.334163	0.102138	level1
TraesCS2A02G116800-TraesCS2B02G136000-TraesCS2D02G118300	0.477897	0.292315	0.229788	0.182582	0.352185	0.222425	0.425389	0.145477	level2
TraesCS2A02G119600-TraesCS2B02G140300-TraesCS2D02G121400	0.135303	0.487119	0.377578	0.25467	0.23241	0.575552	0.192038	0.298082	level3
TraesCS2A02G127200-TraesCS2B02G149000-TraesCS2D02G129600	0.43967	0.432715	0.127615	0.252067	0.381334	0.288788	0.329878	0.0658303	level3
TraesCS2A02G135600-TraesCS2B02G159500-TraesCS2D02G138100	0.416423	0.353128	0.230449	0.133844	0.388463	0.33373	0.277808	0.0784592	level2
TraesCS2A02G141300-TraesCS2B02G166300-TraesCS2D02G144800	0.620235	0	0.379765	0.442281	0.282315	0.364261	0.353424	0.0632168	level3
TraesCS2A02G142800-TraesCS2B02G167900-TraesCS2D02G146100	0.363833	0.269047	0.36712	0.07898	0.379114	0.296859	0.324027	0.0595499	level1
TraesCS2A02G142900-TraesCS2B02G168000-TraesCS2D02G146200	0.36473	0.266793	0.368476	0.0817417	0.424951	0.296559	0.27849	0.113081	level1
TraesCS2A02G146800-TraesCS2B02G172100-TraesCS2D02G151400	0.55335	0.286083	0.160567	0.283763	0.397821	0.336073	0.266106	0.0933757	level3
TraesCS2A02G153300-TraesCS2B02G178400-TraesCS2D02G158600	0.186296	0.434329	0.379375	0.184318	0.00245277	0.139003	0.858544	0.650481	level2
TraesCS2A02G153400-TraesCS2B02G178500-TraesCS2D02G158700	0.527448	0	0.472552	0.41013	0.268987	0.401189	0.329824	0.0937576	level3
TraesCS2A02G165100-TraesCS2B02G191300-TraesCS2D02G172200	0.322759	0.192849	0.484391	0.206638	0.290087	0.298915	0.410998	0.0954987	level2
TraesCS2A02G168300-TraesCS2B02G194400-TraesCS2D02G175700	0.18984	0.538154	0.272006	0.257558	0.275558	0.37268	0.351762	0.0725196	level3
TraesCS2A02G170800-TraesCS2B02G197200-TraesCS2D02G178300	0.287371	0.376291	0.336338	0.0632476	0.33851	0.213104	0.448386	0.16659	level1
TraesCS2A02G170900-TraesCS2B02G197300-TraesCS2D02G178600	0.807147	0.192853	0	0.596136	0.400453	0.162719	0.436828	0.210615	level3
TraesCS2A02G172400-TraesCS2B02G198600-TraesCS2D02G179500	0.299472	0.412836	0.287692	0.0978965	0.331173	0.364647	0.30418	0.0432257	level1
TraesCS2A02G175400-TraesCS2B02G201700-TraesCS2D02G182700	0.425879	0	0.574121	0.42153	0.271466	0.498674	0.22986	0.204708	level3
TraesCS2A02G184200-TraesCS2B02G223200-TraesCS2D02G203500	0.341078	0.432263	0.226659	0.145807	0.448311	0.252251	0.299437	0.144833	level2
TraesCS2A02G187500-TraesCS2B02G219800-TraesCS2D02G200400	1	0	0	0.816517	0.408223	0.282618	0.309159	0.0937989	level3
TraesCS2A02G187900-TraesCS2B02G219400-TraesCS2D02G199700	0.442933	0.347694	0.209373	0.166186	0.269612	0.412022	0.318367	0.102517	level2
TraesCS2A02G195800-TraesCS2B02G210700-TraesCS2D02G192000	0.28801	0.194909	0.517081	0.234546	0.349133	0.338756	0.312111	0.027618	level2
TraesCS2A02G198400-TraesCS2B02G225800-TraesCS2D02G206200	0	0.728718	0.271282	0.520888	0.27686	0.51219	0.21095	0.224031	level3
TraesCS2A02G203100-TraesCS2B02G230200-TraesCS2D02G212600	0.447612	0.334945	0.217443	0.162868	0.399601	0.244238	0.356161	0.113507	level2
TraesCS2A02G204300-TraesCS2B02G231800-TraesCS2D02G211600	0.504771	0.188213	0.307017	0.226223	0.360022	0.330865	0.309113	0.0365833	level2
TraesCS2A02G204600-TraesCS2B02G232100-TraesCS2D02G211300	0.333233	0.276878	0.389889	0.0801192	0.415939	0.277717	0.306344	0.103337	level1
TraesCS2A02G205100-TraesCS2B02G232500-TraesCS2D02G211000	0.27117	0.395829	0.333001	0.088337	0.0276037	0	0.972396	0.782953	level1
TraesCS2A02G205900-TraesCS2B02G233100-TraesCS2D02G210300	0.297099	0.278293	0.424608	0.112724	0.808128	0.0355659	0.156306	0.587765	level1
TraesCS2A02G206200-TraesCS2B02G233400-TraesCS2D02G209900	0.263364	0.50916	0.227475	0.21691	0.400717	0.246287	0.352996	0.111971	level2
TraesCS2A02G209100-TraesCS2B02G235100-TraesCS2D02G215300	0.341024	0.388531	0.270445	0.0842271	0.322291	0.346805	0.330904	0.0185109	level1
TraesCS2A02G211200-TraesCS2B02G236800-TraesCS2D02G217400	0.297295	0.383773	0.318932	0.0639035	0.250295	0.394109	0.355596	0.105442	level1
TraesCS2A02G218300-TraesCS2B02G243700-TraesCS2D02G225100	0.30012	0.37757	0.32231	0.0566997	0.411619	0.228309	0.360072	0.133817	level1
TraesCS2A02G221000-TraesCS2B02G246600-TraesCS2D02G226700	0.537187	0.462813	0	0.411662	0.534806	0.058058	0.407136	0.349067	level3
TraesCS2A02G221100-TraesCS2B02G246800-TraesCS2D02G226800	0.376134	0.293029	0.330836	0.0591261	0.391729	0.276254	0.332017	0.0818729	level1
TraesCS2A02G222500-TraesCS2B02G247900-TraesCS2D02G228500	0.264192	0.475233	0.260575	0.173906	0.283816	0.174515	0.541669	0.266669	level2
TraesCS2A02G233400-TraesCS2B02G249900-TraesCS2D02G232200	0.438287	0.326526	0.235187	0.143971	0.384307	0.352103	0.263591	0.0885886	level2
TraesCS2A02G237300-TraesCS2B02G261900-TraesCS2D02G238800	0.243091	0.452426	0.304484	0.15229	0.371627	0.320152	0.308221	0.0480012	level2
TraesCS2A02G247800-TraesCS2B02G269400-TraesCS2D02G249600	0.38207	0.32822	0.28971	0.0658615	0.203219	0.523611	0.273169	0.238303	level1
TraesCS2A02G251600-TraesCS2B02G266000-TraesCS2D02G252400	0.265959	0.438424	0.295617	0.130534	0.338567	0.382782	0.27865	0.0741361	level2
TraesCS2A02G252700-TraesCS2B02G272400-TraesCS2D02G253300	0.405365	0.373904	0.220731	0.139811	0.453332	0.152409	0.394258	0.225562	level2
TraesCS2A02G253900-TraesCS2B02G273500-TraesCS2D02G254400	0.254495	0.447141	0.298364	0.142912	0.234672	0.549869	0.215459	0.265611	level2
TraesCS2A02G260100-TraesCS2B02G281800-TraesCS2D02G263400	0.327186	0.304056	0.368758	0.0467246	0.247205	0.424708	0.328087	0.12581	level1
TraesCS2A02G267100-TraesCS2B02G275200-TraesCS2D02G257000	0.279651	0.431166	0.289183	0.120148	0.433179	0.38767	0.179152	0.191643	level2
TraesCS2A02G270300-TraesCS2B02G289100-TraesCS2D02G269400	0.278735	0.500155	0.221111	0.208417	0.066509	0.520165	0.413326	0.33546	level2
TraesCS2A02G270700-TraesCS2B02G289500-TraesCS2D02G269800	0.504714	0.277899	0.217388	0.214292	0.405955	0.309489	0.284557	0.0908566	level2
TraesCS2A02G273400-TraesCS5B02G469700-TraesCS5D02G471200	1	0	0	0.816517	0.220162	0.436186	0.343652	0.153383	level3
TraesCS2A02G274100-TraesCS2B02G291800-TraesCS2D02G273100	0	0.214449	0.785551	0.574264	0.175734	0.59089	0.233376	0.318116	level3
TraesCS2A02G278000-TraesCS2B02G295400-TraesCS2D02G277000	0.198999	0.313346	0.487655	0.205654	0.301069	0.315847	0.383084	0.0620904	level2
TraesCS2A02G278800-TraesCS2B02G296300-TraesCS2D02G277800	0.500628	0.252579	0.246793	0.205015	0.226961	0.387658	0.385381	0.130417	level2
TraesCS2A02G292000-TraesCS2B02G308500-TraesCS2D02G290000	0.334619	0.38411	0.281271	0.072964	0.339554	0.362673	0.297772	0.0468769	level1
TraesCS2A02G294800-TraesCS2B02G311300-TraesCS2D02G292600	0.160937	0.196504	0.64256	0.379601	0.198469	0.46003	0.341501	0.185312	level3
TraesCS2A02G302000-TraesCS2B02G317800-TraesCS2D02G300500	0.379612	0.431399	0.188989	0.18063	0.444145	0.320152	0.235702	0.148385	level2
TraesCS2A02G303900-TraesCS2B02G320500-TraesCS2D02G302500	0.358189	0.337194	0.304616	0.0386099	0.327218	0.250897	0.421884	0.121275	level1
TraesCS2A02G307600-TraesCS2B02G324200-TraesCS2D02G306000	0.254521	0.221493	0.523986	0.234737	0.283788	0.380192	0.33602	0.0684911	level2
TraesCS2A02G317800-TraesCS2B02G335800-TraesCS2D02G315500	0.289923	0.423469	0.286608	0.110569	0.284362	0.366661	0.348977	0.0615385	level1
TraesCS2A02G340400-TraesCS2B02G338300-TraesCS2D02G318100	0.349641	0.217703	0.432657	0.153411	0.22681	0.376909	0.396281	0.131308	level2
TraesCS2A02G345400-TraesCS2B02G363800-TraesCS2D02G344100	0.367645	0.242279	0.390076	0.112788	0.226844	0.489413	0.283743	0.195431	level1
TraesCS2A02G346500-TraesCS2B02G364800-TraesCS2D02G345200	0.406819	0.295017	0.298163	0.090214	0.232259	0.490934	0.276806	0.19566	level1
TraesCS2A02G348200-TraesCS2B02G366600-TraesCS2D02G346600	0.1	0.452976	0.447024	0.285863	0.338651	0.357944	0.303406	0.0395341	level3
TraesCS2A02G348500-TraesCS2B02G366900-TraesCS2D02G346900	0	1	0	0.816517	0.193864	0.281249	0.524887	0.242674	level3
TraesCS2A02G349200-TraesCS2B02G367600-TraesCS2D02G347600	0.373866	0.294205	0.331929	0.0566501	0.33325	0.43334	0.233409	0.14149	level1
TraesCS2A02G350100-TraesCS2B02G368600-TraesCS2D02G348500	0.126308	0.392118	0.481575	0.261389	0.0590895	0.738494	0.202417	0.506495	level3
TraesCS2A02G352600-TraesCS2B02G371700-TraesCS2D02G351600	0.172732	0.207869	0.619399	0.351285	0.300582	0.476855	0.222563	0.184322	level3
TraesCS2A02G352700-TraesCS2B02G371600-TraesCS2D02G351500	0.363634	0	0.636366	0.451543	0.290981	0.425872	0.283147	0.113618	level3
TraesCS2A02G355400-TraesCS2B02G372900-TraesCS2D02G352900	0.322521	0.292702	0.384778	0.0666911	0.349072	0.360717	0.290212	0.0537621	level1
TraesCS2A02G356200-TraesCS2B02G375500-TraesCS2D02G355100	0.363452	0.378424	0.258124	0.0928982	0.485334	0.353418	0.161247	0.230553	level1
TraesCS2A02G359000-TraesCS2B02G378400-TraesCS2D02G358000	0.467161	0.254159	0.278679	0.164921	0.418268	0.38836	0.193372	0.172813	level2
TraesCS2A02G374600-TraesCS2B02G391600-TraesCS2D02G371000	0.434345	0.303366	0.262289	0.127209	0.205443	0.326472	0.468085	0.185996	level2
TraesCS2A02G374700-TraesCS2B02G391700-TraesCS2D02G371100	0.391491	0.277624	0.330885	0.0807785	0.324329	0.21037	0.465301	0.180693	level1
TraesCS2A02G374800-TraesCS2B02G391800-TraesCS2D02G371200	0.391285	0.278201	0.330514	0.0802449	0.48793	0.210223	0.301847	0.200202	level1
TraesCS2A02G375000-TraesCS2B02G391900-TraesCS2D02G371300	0.3704	0.36563	0.263971	0.0852144	0.352647	0.434118	0.213235	0.158074	level1
TraesCS2A02G379600-TraesCS2B02G396500-TraesCS2D02G375800	0.531378	0.281798	0.186823	0.251746	0.258975	0.236179	0.504847	0.210757	level3
TraesCS2A02G384700-TraesCS2B02G401700-TraesCS2D02G381400	0.349265	0.498154	0.152581	0.245203	0.49095	0.142974	0.366076	0.249369	level3
TraesCS2A02G386100-TraesCS2B02G403000-TraesCS2D02G382600	0.22769	0.358474	0.413836	0.135302	0.0788328	0.482757	0.43841	0.313325	level2
TraesCS2A02G391000-TraesCS2B02G408000-TraesCS2D02G387700	0	1	0	0.816517	0.538146	0	0.461854	0.411838	level3
TraesCS2A02G391600-TraesCS2B02G410100-TraesCS2D02G389900	0.389905	0.31643	0.293665	0.0713652	0.241291	0.382419	0.37629	0.112959	level1
TraesCS2A02G399700-TraesCS2B02G417700-TraesCS2D02G397200	0.415117	0.278516	0.306367	0.102245	0.126657	0.675911	0.197432	0.422584	level1
TraesCS2A02G400300-TraesCS2B02G418400-TraesCS2D02G397900	0.351412	0.352487	0.296101	0.0459704	0.391962	0.385104	0.222934	0.135421	level1
TraesCS2A02G401000-TraesCS2B02G419100-TraesCS2D02G398500	0.227466	0.431299	0.341234	0.144571	0.109965	0.735553	0.154481	0.493655	level2
TraesCS2A02G406600-TraesCS2B02G424200-TraesCS2D02G403500	0.412786	0.249066	0.338147	0.116061	0.428459	0.204495	0.367047	0.163763	level1
TraesCS2A02G406800-TraesCS2B02G424400-TraesCS2D02G403700	0.112412	0.649619	0.237969	0.397455	0.20851	0.55988	0.23161	0.278002	level3
TraesCS2A02G407100-TraesCS2B02G424800-TraesCS2D02G404100	0.361676	0.413397	0.224927	0.137836	0.296171	0.396982	0.306847	0.0785306	level2
TraesCS2A02G407900-TraesCS2B02G426100-TraesCS2D02G405200	0.384925	0	0.615075	0.439528	0.425069	0.162999	0.411932	0.208903	level3
TraesCS2A02G408000-TraesCS2B02G426200-TraesCS2D02G405300	0.627959	0.292474	0.0795666	0.39103	0.302081	0.446502	0.251418	0.143274	level3
TraesCS2A02G425400-TraesCS2B02G445700-TraesCS2D02G423300	0.256092	0.365588	0.378321	0.0952041	0.176683	0.349865	0.473452	0.210901	level1
TraesCS2A02G427700-TraesCS2B02G448100-TraesCS2D02G425700	0.397379	0.317923	0.284698	0.0820857	0.316786	0.187478	0.495736	0.218988	level1
TraesCS2A02G430900-TraesCS2B02G452200-TraesCS2D02G428700	0.33062	0.312885	0.356495	0.0315483	0.220049	0.307266	0.472684	0.181562	level1
TraesCS2A02G431600-TraesCS2B02G453100-TraesCS2D02G429600	0.56405	0.168705	0.267245	0.29109	0.291663	0.57132	0.137017	0.311364	level3
TraesCS2A02G433500-TraesCS2B02G454500-TraesCS2D02G431500	0.345557	0.317691	0.336752	0.0209552	0.157548	0.531354	0.311098	0.265783	level1
TraesCS2A02G436800-TraesCS2B02G456400-TraesCS2D02G433100	0.302038	0.333527	0.364435	0.0444981	0.337139	0.348723	0.314138	0.0255562	level1
TraesCS2A02G437500-TraesCS2B02G457800-TraesCS2D02G434700	0.325306	0.351146	0.323549	0.0226009	0.335783	0.224617	0.4396	0.152155	level1
TraesCS2A02G437600-TraesCS2B02G457700-TraesCS2D02G434600	0.321595	0.356835	0.32157	0.0293569	0.682094	0.055943	0.261963	0.451339	level1
TraesCS2A02G437700-TraesCS2B02G457600-TraesCS2D02G434500	0.298396	0.386355	0.31525	0.0662741	0.486123	0.174956	0.338921	0.22021	level1
TraesCS2A02G439900-TraesCS2B02G461500-TraesCS2D02G438900	0.10873	0.89127	0	0.687666	0.0425243	0.795208	0.162268	0.572009	level3
TraesCS2A02G440100-TraesCS2B02G461300-TraesCS2D02G438700	0.252361	0.509816	0.237823	0.216468	0.31034	0.360871	0.328788	0.0366197	level2
TraesCS2A02G454900-TraesCS2B02G477000-TraesCS2D02G455300	0.294516	0.241664	0.46382	0.164226	0.262229	0.223417	0.514354	0.223471	level2
TraesCS2A02G455400-TraesCS2B02G477500-TraesCS2D02G455800	0.301069	0.325065	0.373865	0.0527778	0.309447	0.237847	0.452706	0.154827	level1
TraesCS2A02G464300-TraesCS2B02G486000-TraesCS2D02G465200	0.440524	0.559476	0	0.416863	0.270043	0.359827	0.37013	0.0780699	level3
TraesCS2A02G469200-TraesCS2B02G492100-TraesCS2D02G469300	0.239241	0.38915	0.371609	0.116048	0.241674	0.388584	0.369743	0.113195	level1
TraesCS2A02G480900-TraesCS2B02G506600-TraesCS2D02G481000	0.39747	0.332409	0.270121	0.0902413	0.334374	0.293365	0.372261	0.0561003	level1
TraesCS2A02G492200-TraesCS2B02G520300-TraesCS2D02G492400	0.343709	0.30719	0.349101	0.0327579	0.327219	0.281078	0.391703	0.0787931	level1
TraesCS2A02G493800-TraesCS2B02G521800-TraesCS2D02G493700	0.217164	0.337116	0.44572	0.161783	0.212625	0.0465809	0.740794	0.512694	level2
TraesCS2A02G499800-TraesCS2B02G527800-TraesCS2D02G500000	0.312687	0.321687	0.365626	0.0404729	0.220902	0.230299	0.548799	0.264037	level1
TraesCS2A02G501500-TraesCS2B02G529600-TraesCS2D02G502000	0.286799	0.457767	0.255434	0.154113	0.379418	0.309575	0.311007	0.0567455	level2
TraesCS2A02G506200-TraesCS2B02G534600-TraesCS2D02G507000	0.273061	0.385626	0.341314	0.0804009	0.286957	0.325943	0.387099	0.0716202	level1
TraesCS2A02G517200-TraesCS2B02G545700-TraesCS2D02G518800	0.200785	0.522314	0.276901	0.237699	0.0530901	0.781734	0.165175	0.554896	level2
TraesCS2A02G523000-TraesCS2B02G552700-TraesCS2D02G524900	0.294582	0.416085	0.289333	0.101582	0.294356	0.462348	0.243295	0.162186	level1
TraesCS2A02G523100-TraesCS2B02G552800-TraesCS2D02G525000	0.325738	0.356342	0.31792	0.0292915	0.203303	0.465956	0.330742	0.185841	level1
TraesCS2A02G523200-TraesCS2B02G553000-TraesCS2D02G525200	0.317957	0.454856	0.227187	0.162187	0.163723	0.424387	0.41189	0.207997	level2
TraesCS2A02G532700-TraesCS2B02G562200-TraesCS2D02G534500	0	0.601391	0.398609	0.432736	0.110671	0.700235	0.189093	0.452807	level3
TraesCS2A02G541400-TraesCS2B02G571700-TraesCS2D02G542600	0.276349	0.197959	0.525691	0.242091	0.305987	0.373714	0.320299	0.0508099	level2
TraesCS2A02G541500-TraesCS2B02G571800-TraesCS2D02G542700	0.264145	0.258318	0.477537	0.176755	0.326033	0.31855	0.355417	0.0281578	level2
TraesCS2A02G547500-TraesCS2B02G578200-TraesCS2D02G548600	0.164373	0.481323	0.354305	0.225658	0.108128	0.487117	0.404754	0.281959	level2
TraesCS2A02G550200-TraesCS2B02G580800-TraesCS2D02G551200	0.309868	0.263544	0.426588	0.118958	0.361402	0.363785	0.274813	0.0719244	level1
TraesCS2A02G566700-TraesCS2B02G630000-TraesCS2D02G577000	0.396588	0.603412	0	0.433691	0.21591	0.496605	0.287485	0.206352	level3
TraesCS2A02G567600-TraesCS2B02G021100-TraesCS2D02G578100	0	1	0	0.816517	0.392811	0.197701	0.409488	0.166633	level3
TraesCS2A02G574200-TraesCS2B02G613700-TraesCS2D02G585000	0.362973	0.342179	0.294847	0.049712	0.540993	0.264451	0.194556	0.259152	level1
TraesCS2A02G574300-TraesCS1B02G445600-TraesCS1D02G423100	0	0.507583	0.492417	0.40843	0.0153849	0.52359	0.461025	0.391953	level3
TraesCS3A02G010000-TraesCS3B02G013300-TraesCS3D02G001600	0.596395	0.218075	0.18553	0.323056	0.23904	0.340555	0.420405	0.128679	level3
TraesCS3A02G022200-TraesCS3B02G023700-TraesCS3D02G024500	0.329976	0.39991	0.270113	0.0920536	0.253916	0.186699	0.559385	0.280965	level1
TraesCS3A02G025500-TraesCS3B02G019500-TraesCS3D02G020200	0.334798	0.282969	0.382233	0.0704501	0.322501	0.391793	0.285706	0.0763974	level1
TraesCS3A02G036600-TraesCS3B02G047300-TraesCS3D02G043500	0.338647	0.432316	0.229037	0.144003	0.357	0.34264	0.30036	0.0420393	level2
TraesCS3A02G040500-TraesCS3B02G043100-TraesCS3D02G039800	0.327862	0.431335	0.240803	0.135017	0.284794	0.415905	0.299301	0.101812	level2
TraesCS3A02G054700-TraesCS3B02G066200-TraesCS3D02G054200	0.32382	0.342217	0.333964	0.0142534	0.376011	0.470107	0.153882	0.229705	level1
TraesCS3A02G054800-TraesCS3B02G066100-TraesCS3D02G054100	0.163924	0.392421	0.443656	0.210702	0.340781	0.280454	0.378765	0.0703496	level2
TraesCS3A02G056100-TraesCS3B02G068900-TraesCS3D02G056200	0.335952	0.569968	0.09408	0.336568	0.199354	0.403614	0.397032	0.164258	level3
TraesCS3A02G100300-TraesCS3B02G117300-TraesCS3D02G101100	0.419179	0.367155	0.213667	0.151218	0.316764	0.271172	0.412064	0.101835	level2
TraesCS3A02G103800-TraesCS3B02G121200-TraesCS3D02G106100	0.25151	0.317287	0.431203	0.128703	0.456817	0.0717909	0.471392	0.32054	level2
TraesCS3A02G104100-TraesCS3B02G122500-TraesCS3D02G106300	0.165488	0.365358	0.469154	0.218353	0.559383	0.0240117	0.416605	0.392104	level2
TraesCS3A02G107400-TraesCS3B02G126200-TraesCS3D02G109400	0.148956	0.390616	0.460428	0.23122	0.478216	0.223706	0.298078	0.185163	level2
TraesCS3A02G109200-TraesCS3B02G128400-TraesCS3D02G111000	0.294779	0.424286	0.280934	0.111973	0.173941	0.328175	0.497884	0.229222	level1
TraesCS3A02G109300-TraesCS3B02G128500-TraesCS3D02G111100	0.338844	0.317768	0.343388	0.0201761	0.573545	0.268692	0.157763	0.30453	level1
TraesCS3A02G111100-TraesCS3B02G129800-TraesCS3D02G113100	0.458161	0.26947	0.272369	0.153005	0.363743	0.280648	0.355609	0.0650387	level2
TraesCS3A02G117800-TraesCS3B02G137100-TraesCS3D02G119600	0.343111	0.304027	0.352862	0.0370022	0.333365	0.401657	0.264978	0.096819	level1
TraesCS3A02G120100-TraesCS3B02G139600-TraesCS3D02G122200	0.259286	0.308482	0.432232	0.126154	0.374425	0.362268	0.263307	0.0863873	level2
TraesCS3A02G133400-TraesCS3B02G166100-TraesCS3D02G149600	0.331748	0.327967	0.340285	0.0106287	0.186807	0.169945	0.643248	0.379798	level1
TraesCS3A02G134600-TraesCS3B02G168300-TraesCS3D02G150800	0.259597	0.365909	0.374493	0.0906955	0.42833	0.456749	0.114921	0.268315	level1
TraesCS3A02G135300-TraesCS3B02G169100-TraesCS3D02G151300	0.257897	0.231474	0.510629	0.218021	0.30395	0.409927	0.286123	0.0948268	level2
TraesCS3A02G143300-TraesCS3B02G161800-TraesCS3D02G144300	0.410866	0.254037	0.335097	0.111066	0.40548	0.297119	0.297401	0.0885499	level1
TraesCS3A02G148800-TraesCS3B02G176000-TraesCS3D02G156700	0.382385	0.376048	0.241567	0.112628	0.267889	0.556386	0.175725	0.280908	level1
TraesCS3A02G148900-TraesCS3B02G176100-TraesCS3D02G157000	0.43678	0.20542	0.3578	0.166418	0.361522	0.437241	0.201237	0.170512	level2
TraesCS3A02G151900-TraesCS3B02G179100-TraesCS3D02G159800	0.364214	0.285834	0.349952	0.0593238	0.265686	0.370316	0.363998	0.0831717	level1
TraesCS3A02G153300-TraesCS3B02G179900-TraesCS3D02G160600	0.189183	0.296574	0.514243	0.234291	0.4156	0.177084	0.407316	0.191542	level2
TraesCS3A02G158600-TraesCS3B02G185400-TraesCS3D02G166300	0.52396	0.314691	0.161349	0.257484	0.374737	0.348346	0.276917	0.0718038	level3
TraesCS3A02G167700-TraesCS3B02G198700-TraesCS3D02G173800	0.215937	0.409655	0.374407	0.146039	0.569826	0.138003	0.292171	0.309533	level2
TraesCS3A02G169100-TraesCS3B02G197400-TraesCS3D02G172700	0.375341	0.294854	0.329804	0.057368	0.42981	0.236436	0.333754	0.136859	level1
TraesCS3A02G171400-TraesCS3B02G202400-TraesCS3D02G178100	0.158948	0.223955	0.617097	0.350612	0.326547	0.275987	0.397465	0.0864919	level3
TraesCS3A02G172200-TraesCS3B02G203000-TraesCS3D02G178700	0.376205	0.278017	0.345778	0.0713168	0.302589	0.370686	0.326725	0.0491675	level1
TraesCS3A02G180900-TraesCS3B02G211000-TraesCS3D02G185800	0.361641	0.264817	0.373543	0.0845338	0.32988	0.315578	0.354542	0.0284661	level1
TraesCS3A02G182200-TraesCS3B02G212100-TraesCS3D02G186700	0.391187	0.324216	0.284597	0.0764116	0.415095	0.307701	0.277204	0.102595	level1
TraesCS3A02G188400-TraesCS3B02G217300-TraesCS3D02G191600	0.263074	0.368685	0.36824	0.0862434	0.29845	0.476395	0.225155	0.18281	level1
TraesCS3A02G189100-TraesCS3B02G218100-TraesCS3D02G192400	0.256333	0.62402	0.119648	0.368948	0.148388	0.642115	0.209497	0.380683	level3
TraesCS3A02G189300-TraesCS3B02G218500-TraesCS3D02G192800	0.151187	0.269688	0.579125	0.31253	0.423328	0.232947	0.343725	0.135343	level3
TraesCS3A02G191700-TraesCS3B02G219700-TraesCS3D02G194300	0.391584	0.285331	0.323085	0.0763919	0.401303	0.309538	0.289159	0.0846806	level1
TraesCS3A02G192000-TraesCS3B02G220900-TraesCS3D02G195100	0.236953	0.38368	0.379367	0.118222	0.376274	0.356218	0.267509	0.0820597	level1
TraesCS3A02G203700-TraesCS3B02G228900-TraesCS3D02G207000	0.245392	0.28336	0.471249	0.171129	0.222496	0.56846	0.209044	0.288185	level2
TraesCS3A02G204800-TraesCS3B02G236900-TraesCS3D02G210600	0.426435	0.311384	0.262181	0.119355	0.173876	0.26393	0.562193	0.287495	level2
TraesCS3A02G205300-TraesCS3B02G237400-TraesCS3D02G210100	0	0.740778	0.259222	0.531647	0.296152	0.319037	0.38481	0.0653453	level3
TraesCS3A02G205600-TraesCS3B02G237500-TraesCS3D02G210000	0.222789	0.217999	0.559212	0.276725	0.456673	0.304787	0.23854	0.158261	level3
TraesCS3A02G206400-TraesCS3B02G238500-TraesCS3D02G209200	0.311754	0.369318	0.318928	0.0447371	0.211807	0.409305	0.378889	0.150496	level1
TraesCS3A02G209400-TraesCS3B02G239800-TraesCS3D02G212300	0.451834	0.42656	0.121606	0.259991	0.674547	0.174901	0.150552	0.418294	level3
TraesCS3A02G211400-TraesCS3B02G241800-TraesCS3D02G214100	1	0	0	0.816517	0.384079	0.380203	0.235717	0.119725	level3
TraesCS3A02G213900-TraesCS3B02G244100-TraesCS3D02G216200	0	0.305855	0.694145	0.492021	0.604415	0.0869993	0.308586	0.367167	level3
TraesCS3A02G215200-TraesCS3B02G245200-TraesCS3D02G217200	0.296151	0.334761	0.369088	0.0519258	0.340099	0.310504	0.349397	0.0292972	level1
TraesCS3A02G216200-TraesCS3B02G246000-TraesCS3D02G217800	0.354152	0.334403	0.311445	0.0307733	0.405473	0.223081	0.371446	0.137279	level1
TraesCS3A02G217600-TraesCS3B02G247900-TraesCS3D02G234700	0.168014	0.206265	0.625721	0.359167	0.360573	0.243099	0.396328	0.113516	level3
TraesCS3A02G222500-TraesCS3B02G252700-TraesCS3D02G230300	0.396803	0.218262	0.384935	0.141301	0.361379	0.303322	0.335299	0.0415263	level2
TraesCS3A02G223600-TraesCS3B02G253100-TraesCS3D02G229900	0.390148	0.291959	0.317893	0.0721906	0.316047	0.334259	0.349694	0.0245088	level1
TraesCS3A02G223700-TraesCS3B02G253200-TraesCS3D02G229800	0.555158	0	0.444842	0.415674	0.158874	0.311762	0.529363	0.263367	level3
TraesCS3A02G224500-TraesCS3B02G254000-TraesCS3D02G229100	0.566299	0.190041	0.243659	0.28789	0.340202	0.284456	0.375342	0.065071	level3
TraesCS3A02G224600-TraesCS3B02G254100-TraesCS3D02G229000	0.234476	0.412348	0.353175	0.128231	0.354343	0.234533	0.411124	0.127623	level2
TraesCS3A02G225700-TraesCS3B02G258700-TraesCS3D02G223800	0.239298	0.329763	0.430939	0.135704	0.419182	0.359254	0.221564	0.143414	level2
TraesCS3A02G225800-TraesCS3B02G258600-TraesCS3D02G223900	0.545744	0.259363	0.194893	0.264176	0.790739	0.0585588	0.150702	0.564011	level3
TraesCS3A02G247300-TraesCS3B02G272000-TraesCS3D02G244100	0.308095	0.540995	0.15091	0.277618	0.230133	0.687866	0.082001	0.446705	level3
TraesCS3A02G251900-TraesCS3B02G281400-TraesCS3D02G252300	0.416225	0.24626	0.337515	0.120431	0.276873	0.311366	0.411761	0.0992702	level2
TraesCS3A02G252200-TraesCS3B02G281600-TraesCS3D02G252700	0.225737	0.484148	0.290116	0.190324	0.440169	0.404458	0.155373	0.21949	level2
TraesCS3A02G253000-TraesCS3B02G284900-TraesCS3D02G253900	0.440016	0.26875	0.291233	0.13175	0.467091	0.338316	0.194593	0.192868	level2
TraesCS3A02G260000-TraesCS3B02G293100-TraesCS3D02G260200	0.342353	0.22925	0.428397	0.141369	0.382763	0.330687	0.28655	0.0683543	level2
TraesCS3A02G263000-TraesCS3B02G296400-TraesCS3D02G262900	0.386301	0.289705	0.323994	0.069495	0.251343	0.417713	0.330944	0.117819	level1
TraesCS3A02G263800-TraesCS3B02G297000-TraesCS3D02G263700	0	0	1	0.816517	0.156653	0.517367	0.325981	0.255288	level3
TraesCS3A02G264200-TraesCS3B02G297600-TraesCS3D02G264300	0.367576	0.349211	0.283213	0.0630083	0.301427	0.0814431	0.61713	0.380842	level1
TraesCS3A02G266800-TraesCS3B02G300300-TraesCS3D02G267000	0.312377	0.449533	0.23809	0.15181	0.246196	0.370262	0.383542	0.107289	level2
TraesCS3A02G270300-TraesCS3B02G304100-TraesCS3D02G270100	0.231289	0.41081	0.357901	0.130586	0.256809	0.428827	0.314364	0.123968	level2
TraesCS3A02G270500-TraesCS3B02G304300-TraesCS3D02G270300	0.294913	0.382364	0.322722	0.0634512	0.261059	0.429184	0.309756	0.122475	level1
TraesCS3A02G272100-TraesCS3B02G305800-TraesCS3D02G271700	0.661423	0	0.338577	0.467776	0.431568	0.281433	0.286999	0.120515	level3
TraesCS3A02G272200-TraesCS3B02G306000-TraesCS3D02G271800	0.55594	0.310001	0.134058	0.299737	0.255704	0.411676	0.332621	0.110443	level3
TraesCS3A02G272300-TraesCS3B02G306100-TraesCS3D02G271900	0.428841	0.262736	0.308422	0.121489	0.332513	0.273685	0.393802	0.0851375	level2
TraesCS3A02G276500-TraesCS3B02G310500-TraesCS3D02G276600	0.343621	0.223449	0.43293	0.148772	0.33567	0.201199	0.463131	0.185326	level2
TraesCS3A02G294400-TraesCS3B02G329000-TraesCS3D02G294200	0.391951	0.231991	0.376059	0.12476	0.407198	0.426569	0.166232	0.205195	level2
TraesCS3A02G296700-TraesCS3B02G340400-TraesCS3D02G306000	0.35462	0.306918	0.338462	0.0347927	0.493409	0.26758	0.23901	0.197175	level1
TraesCS3A02G299200-TraesCS3B02G337300-TraesCS3D02G302500	0	0.504575	0.495425	0.40834	0.293807	0.310425	0.395768	0.0775793	level3
TraesCS3A02G304800-TraesCS3B02G331700-TraesCS3D02G297000	0.23375	0.303525	0.462725	0.166075	0.451413	0.252154	0.296433	0.148081	level2
TraesCS3A02G306400-TraesCS3B02G330200-TraesCS3D02G295500	0.282342	0.356646	0.361011	0.0627931	0.367732	0.407479	0.224789	0.136	level1
TraesCS3A02G306900-TraesCS3B02G329400-TraesCS3D02G294900	0.248783	0.329459	0.421758	0.12254	0.336978	0.200717	0.462306	0.185115	level2
TraesCS3A02G317800-TraesCS3B02G348100-TraesCS3D02G313500	0.452047	0.275918	0.272035	0.145534	0.522341	0.164849	0.31281	0.254097	level2
TraesCS3A02G321100-TraesCS3B02G344600-TraesCS3D02G310200	0.438573	0.323647	0.23778	0.142594	0.0217361	0.482952	0.495312	0.381771	level2
TraesCS3A02G328000-TraesCS3B02G357500-TraesCS3D02G321500	0.406013	0.412289	0.181698	0.185857	0.265399	0.365492	0.369109	0.0834415	level2
TraesCS3A02G332900-TraesCS3B02G363100-TraesCS3D02G326300	0.709679	0.290321	0	0.504609	0.836495	0.119939	0.0435659	0.618633	level3
TraesCS3A02G333500-TraesCS3B02G364700-TraesCS3D02G327100	0.272018	0.35678	0.371202	0.0760045	0.422562	0.257606	0.319831	0.117949	level1
TraesCS3A02G334500-TraesCS3B02G365400-TraesCS3D02G327800	0.407483	0.268608	0.323909	0.0990439	0.342623	0.229701	0.427676	0.14057	level1
TraesCS3A02G334700-TraesCS3B02G365600-TraesCS3D02G328000	0.279497	0.278696	0.441807	0.132979	0.221213	0.369813	0.408974	0.140202	level2
TraesCS3A02G334800-TraesCS3B02G365700-TraesCS3D02G328100	0.215277	0.472824	0.311899	0.184086	0.336891	0.351827	0.311282	0.029568	level2
TraesCS3A02G339000-TraesCS3B02G370700-TraesCS3D02G332600	0.481283	0.267451	0.251266	0.181653	0.517492	0.18416	0.298348	0.239634	level2
TraesCS3A02G346600-TraesCS3B02G378400-TraesCS3D02G340300	0.463639	0.329893	0.206469	0.181987	0.298091	0.363112	0.338796	0.0468184	level2
TraesCS3A02G347800-TraesCS3B02G379700-TraesCS3D02G341400	0.327491	0.378679	0.29383	0.0606977	0.227724	0.321777	0.450499	0.158266	level1
TraesCS3A02G351700-TraesCS3B02G384400-TraesCS3D02G345900	0.272408	0.440245	0.287347	0.131492	0.378627	0.345441	0.275932	0.0743395	level2
TraesCS3A02G367400-TraesCS3B02G399100-TraesCS3D02G360300	0.356594	0.385588	0.257818	0.0949079	0.399094	0.361237	0.239669	0.117938	level1
TraesCS3A02G375500-TraesCS3B02G407700-TraesCS3D02G368000	0.222892	0.346869	0.430239	0.147664	0.276307	0.367321	0.356371	0.0705069	level2
TraesCS3A02G375600-TraesCS3B02G407800-TraesCS3D02G368100	0.283959	0.391221	0.32482	0.0767764	0.499427	0.270163	0.23041	0.205436	level1
TraesCS3A02G379100-TraesCS3B02G412000-TraesCS3D02G372600	0.460557	0.379404	0.160038	0.219939	0.257033	0.406216	0.33675	0.105729	level2
TraesCS3A02G381900-TraesCS3B02G414500-TraesCS3D02G375000	0.546559	0.281089	0.172352	0.272292	0.343675	0.378083	0.278242	0.0719574	level3
TraesCS3A02G395000-TraesCS3B02G426900-TraesCS3D02G388700	0.189347	0.471641	0.339013	0.199817	0.388854	0.300615	0.310532	0.0686023	level2
TraesCS3A02G395400-TraesCS3B02G427200-TraesCS3D02G389000	0.407117	0.311119	0.281764	0.0928991	0.543291	0.309092	0.147617	0.281414	level1
TraesCS3A02G396300-TraesCS3B02G428300-TraesCS3D02G390300	0	0.346372	0.653628	0.462497	0.375439	0.394915	0.229647	0.127865	level3
TraesCS3A02G396400-TraesCS3B02G428400-TraesCS3D02G390400	0.190646	0.212632	0.596722	0.32301	0.141041	0.505242	0.353717	0.258801	level3
TraesCS3A02G396500-TraesCS3B02G428500-TraesCS3D02G390500	0.2591	0.319346	0.421554	0.116286	0.302867	0.410823	0.28631	0.0957986	level1
TraesCS3A02G397500-TraesCS3B02G429400-TraesCS3D02G391300	0.332515	0.380802	0.286683	0.0668097	0.375827	0.240534	0.383639	0.113936	level1
TraesCS3A02G398000-TraesCS3B02G430000-TraesCS3D02G391900	0.150091	0.287745	0.562164	0.296737	0.272125	0.618433	0.109442	0.36768	level3
TraesCS3A02G398100-TraesCS3B02G430100-TraesCS3D02G392000	0.313157	0.30848	0.378363	0.0555498	0.259518	0.371852	0.36863	0.0906178	level1
TraesCS3A02G417600-TraesCS3B02G452800-TraesCS3D02G413200	0.305587	0.369726	0.324687	0.0469295	0.331008	0.373152	0.29584	0.0550456	level1
TraesCS3A02G417900-TraesCS3B02G453100-TraesCS3D02G413400	0.526075	0.473925	0	0.409951	0.522089	0.240489	0.237422	0.23126	level3
TraesCS3A02G421400-TraesCS3B02G457400-TraesCS3D02G417300	0.0981678	0.153214	0.748618	0.510138	0.269297	0.258831	0.471872	0.169934	level3
TraesCS3A02G422100-TraesCS3B02G457600-TraesCS3D02G417500	0.27553	0.128704	0.595765	0.337814	0.212554	0.610788	0.176659	0.340806	level3
TraesCS3A02G428000-TraesCS3B02G465100-TraesCS3D02G423500	0.4828	0.5172	0	0.409013	0.395042	0.253264	0.351694	0.102905	level3
TraesCS3A02G428800-TraesCS3B02G466400-TraesCS3D02G424400	0	0.461242	0.538758	0.411952	0.241668	0.320283	0.438049	0.139898	level3
TraesCS3A02G440000-TraesCS3B02G474100-TraesCS3D02G432800	0.499207	0.397686	0.103107	0.29102	0.260477	0.231107	0.508416	0.215512	level3
TraesCS3A02G440100-TraesCS3B02G474200-TraesCS3D02G432900	0.284593	0.381124	0.334283	0.0685113	0.301429	0.348632	0.349939	0.0395097	level1
TraesCS3A02G452100-TraesCS3B02G489000-TraesCS3D02G444600	0.354731	0.095179	0.55009	0.322788	0.543822	0.182213	0.273966	0.265896	level3
TraesCS3A02G452800-TraesCS3B02G490400-TraesCS3D02G445300	0.283449	0.619176	0.0973752	0.374038	0.0548936	0.646671	0.298436	0.420667	level3
TraesCS3A02G520500-TraesCS3B02G589900-TraesCS3D02G528500	0.254928	0.345775	0.399297	0.103377	0.500582	0.250845	0.248574	0.204924	level1
TraesCS3A02G520600-TraesCS3B02G590000-TraesCS3D02G528600	0.202895	0.317124	0.479981	0.197017	0.262968	0.456682	0.28035	0.15168	level2
TraesCS3A02G535300-TraesCS3B02G608500-TraesCS3D02G540900	0.345372	0.321633	0.332995	0.017756	0.539891	0.115432	0.344677	0.300515	level1
TraesCS4A02G006200-TraesCS4B02G298900-TraesCS4D02G297800	0.359849	0.204231	0.43592	0.167116	0.481607	0.245302	0.273092	0.182748	level2
TraesCS4A02G009000-TraesCS4B02G295800-TraesCS4D02G294600	0.421276	0.421121	0.157603	0.215302	0.281308	0.475366	0.243325	0.17611	level2
TraesCS4A02G021700-TraesCS4B02G281800-TraesCS4D02G280400	0.352968	0.471102	0.17593	0.210178	0.307365	0.542148	0.150487	0.278826	level2
TraesCS4A02G035300-TraesCS4B02G268000-TraesCS4D02G267400	0.27179	0.614393	0.113816	0.361944	0.380043	0.380398	0.239559	0.114995	level3
TraesCS4A02G036600-TraesCS4B02G269500-TraesCS4D02G268800	0.333008	0.388722	0.27827	0.0783155	0.311303	0.414115	0.274582	0.10245	level1
TraesCS4A02G039000-TraesCS4B02G266700-TraesCS4D02G266400	0.380536	0.260303	0.359161	0.0908951	0.192243	0.388708	0.419049	0.174222	level1
TraesCS4A02G040800-TraesCS4B02G261500-TraesCS4D02G261800	0.148478	0.490494	0.361028	0.244277	0.196355	0.188453	0.615192	0.345298	level3
TraesCS4A02G043800-TraesCS4B02G264500-TraesCS4D02G264500	0.287216	0.470215	0.242569	0.170689	0.184024	0.229438	0.586538	0.311823	level2
TraesCS4A02G044200-TraesCS4B02G265300-TraesCS4D02G265300	0.311997	0.243836	0.444167	0.144161	0.287269	0.416221	0.296509	0.10189	level2
TraesCS4A02G044300-TraesCS4B02G265400-TraesCS4D02G265400	0.346865	0.120191	0.532944	0.292388	0.528435	0.164408	0.307157	0.259459	level3
TraesCS4A02G047100-TraesCS4B02G257700-TraesCS4D02G257600	1	0	0	0.816517	0.291784	0.395211	0.313006	0.0774709	level3
TraesCS4A02G052500-TraesCS4B02G251800-TraesCS4D02G251800	0.576717	0.324615	0.0986683	0.338249	0.1306	0.347633	0.521767	0.277211	level3
TraesCS4A02G056200-TraesCS4B02G248700-TraesCS4D02G248100	0.402357	0.308041	0.289602	0.0857306	0.29454	0.38937	0.31609	0.0705386	level1
TraesCS4A02G056800-TraesCS4B02G248200-TraesCS4D02G247500	0.177992	0.467407	0.354601	0.206379	0.320056	0.345559	0.334386	0.018979	level2
TraesCS4A02G060800-TraesCS4B02G236200-TraesCS4D02G237600	0.254674	0.484231	0.261095	0.184957	0.308684	0.333551	0.357765	0.0351835	level2
TraesCS4A02G061800-TraesCS4B02G237500-TraesCS4D02G238700	0.16661	0.563566	0.269824	0.291325	0.290046	0.692637	0.0173171	0.480492	level3
TraesCS4A02G062000-TraesCS4B02G238700-TraesCS4D02G238900	0.236747	0.306901	0.456353	0.158729	0.348481	0.253153	0.398365	0.104503	level2
TraesCS4A02G065800-TraesCS4B02G243200-TraesCS4D02G242800	0	0.291795	0.708205	0.503387	0.282019	0.427867	0.290115	0.116064	level3
TraesCS4A02G067400-TraesCS4B02G224700-TraesCS4D02G225300	0.321554	0.366838	0.311608	0.0420314	0.320615	0.346279	0.333106	0.0190455	level1
TraesCS4A02G071700-TraesCS4B02G227600-TraesCS4D02G228500	0.202963	0.412754	0.384283	0.161038	0.487888	0.200764	0.311347	0.204887	level2
TraesCS4A02G073200-TraesCS4B02G229200-TraesCS4D02G230300	0.21464	0.468964	0.316396	0.181119	0.161655	0.60225	0.236095	0.333584	level2
TraesCS4A02G081300-TraesCS4B02G222500-TraesCS4D02G223000	0	0.556636	0.443364	0.416071	0.141237	0.222752	0.63601	0.375201	level3
TraesCS4A02G087300-TraesCS4B02G217100-TraesCS4D02G217400	0.178426	0.388434	0.433141	0.192425	0.45535	0.293574	0.251076	0.15254	level2
TraesCS4A02G089800-TraesCS4B02G214500-TraesCS4D02G215100	0.4539	0.269023	0.277077	0.147886	0.304775	0.178994	0.516232	0.241084	level2
TraesCS4A02G091600-TraesCS4B02G213100-TraesCS4D02G213900	0.128882	0.329867	0.541251	0.291677	0.181273	0.150052	0.668675	0.411341	level3
TraesCS4A02G091700-TraesCS4B02G213000-TraesCS4D02G213800	0.175412	0.333259	0.491329	0.223462	0.175882	0.403899	0.420219	0.193269	level2
TraesCS4A02G096600-TraesCS4B02G207800-TraesCS4D02G208700	0.375574	0.369979	0.254447	0.0968688	0.39113	0.334103	0.274768	0.0824881	level1
TraesCS4A02G096800-TraesCS4B02G207600-TraesCS4D02G208500	0.275473	0.266045	0.458481	0.153528	0.459611	0.318335	0.222054	0.169078	level2
TraesCS4A02G097200-TraesCS4B02G207200-TraesCS4D02G208100	0.404995	0.29757	0.297435	0.087957	0.370571	0.317431	0.311998	0.0461309	level1
TraesCS4A02G099400-TraesCS4B02G204900-TraesCS4D02G205800	0.303319	0.350728	0.345954	0.0373638	0.479381	0.22244	0.298179	0.186806	level1
TraesCS4A02G109500-TraesCS4B02G194700-TraesCS4D02G195400	0.521693	0.478307	0	0.40944	0.405826	0.296725	0.297449	0.088974	level3
TraesCS4A02G113800-TraesCS4B02G190300-TraesCS4D02G191700	0.242702	0.305973	0.451325	0.151387	0.327698	0.320625	0.351677	0.0237294	level2
TraesCS4A02G114500-TraesCS4B02G189700-TraesCS4D02G191100	0	0	1	0.816517	0.183786	0.328317	0.487897	0.215204	level3
TraesCS4A02G114900-TraesCS4B02G189300-TraesCS4D02G190700	0.327703	0.339166	0.33313	0.00995433	0.309727	0.326096	0.364177	0.0399287	level1
TraesCS4A02G125500-TraesCS4B02G179200-TraesCS4D02G180700	0.405508	0.19447	0.400022	0.170214	0.333383	0.265445	0.401172	0.096147	level2
TraesCS4A02G128100-TraesCS4B02G176700-TraesCS4D02G178400	0.27446	0.430537	0.295003	0.120072	0.494529	0.386493	0.118978	0.27348	level2
TraesCS4A02G128200-TraesCS4B02G176600-TraesCS4D02G178300	0.31446	0.287168	0.398372	0.0821633	0.220177	0.251116	0.528707	0.24035	level1
TraesCS4A02G128300-TraesCS4B02G176500-TraesCS4D02G178200	0.29867	0.353716	0.347614	0.0430612	0.0471561	0.232319	0.720525	0.491988	level1
TraesCS4A02G129800-TraesCS4B02G174800-TraesCS4D02G176700	0.321654	0.371559	0.306787	0.0483286	0.295669	0.347732	0.3566	0.0469106	level1
TraesCS4A02G134600-TraesCS4B02G170500-TraesCS4D02G172600	0.120651	0.462501	0.416848	0.262538	0.31724	0.178059	0.504701	0.231882	level3
TraesCS4A02G138000-TraesCS4B02G154200-TraesCS4D02G164400	0.140051	0.568422	0.291527	0.307255	0.382138	0.577754	0.0401075	0.384887	level3
TraesCS4A02G140800-TraesCS4B02G166400-TraesCS4D02G164200	0.264038	0.450734	0.285228	0.14468	0.200106	0.455562	0.344331	0.181228	level2
TraesCS4A02G150800-TraesCS4B02G166500-TraesCS4D02G160700	0	0	1	0.816517	0.355315	0.335183	0.309502	0.032983	level3
TraesCS4A02G151500-TraesCS4B02G161200-TraesCS4D02G158200	0.306806	0.261633	0.431561	0.124606	0.412756	0.326536	0.260707	0.107991	level2
TraesCS4A02G179700-TraesCS4B02G139800-TraesCS4D02G134500	0.355894	0.452169	0.191937	0.186164	0.360351	0.370477	0.269171	0.0791185	level2
TraesCS4A02G180700-TraesCS4B02G137200-TraesCS4D02G131700	0.183765	0.630822	0.185412	0.364396	0.237646	0.181965	0.58039	0.305186	level3
TraesCS4A02G190400-TraesCS4B02G129700-TraesCS4D02G122800	0	0.418048	0.581952	0.42442	0.488304	0.359726	0.15197	0.24008	level3
TraesCS4A02G192700-TraesCS4B02G122600-TraesCS4D02G120600	0.447489	0.301183	0.251327	0.144304	0.374781	0.291504	0.333714	0.0591699	level2
TraesCS4A02G194500-TraesCS4B02G120800-TraesCS4D02G118800	0.16808	0.251691	0.580229	0.308164	0.318917	0.331329	0.349755	0.0226905	level3
TraesCS4A02G199700-TraesCS4B02G115700-TraesCS4D02G113300	0.198009	0.499372	0.302619	0.216468	0.55881	0.10579	0.3354	0.320396	level2
TraesCS4A02G201000-TraesCS4B02G114500-TraesCS4D02G111800	0.343131	0.356403	0.300466	0.0417349	0.328594	0.233365	0.438042	0.14496	level1
TraesCS4A02G203300-TraesCS4B02G107200-TraesCS4D02G104100	0.229027	0.605854	0.165119	0.336863	0.395555	0.396092	0.208353	0.153178	level3
TraesCS4A02G208400-TraesCS4B02G112000-TraesCS4D02G109500	0.431077	0.417723	0.1512	0.223341	0.583806	0.323702	0.0924913	0.34766	level2
TraesCS4A02G213500-TraesCS4B02G102000-TraesCS4D02G098600	0.463123	0.236199	0.300678	0.165469	0.0508239	0.221132	0.728044	0.498227	level2
TraesCS4A02G229200-TraesCS4B02G087200-TraesCS4D02G084400	0.182881	0.45206	0.365058	0.194349	0.491917	0.264654	0.243429	0.194889	level2
TraesCS4A02G239200-TraesCS4B02G075700-TraesCS4D02G074400	0.368865	0	0.631135	0.448434	0.209898	0.275227	0.514875	0.227164	level3
TraesCS4A02G255600-TraesCS4B02G059400-TraesCS4D02G059100	0.226086	0.478732	0.295182	0.184747	0.338673	0.293137	0.36819	0.0537827	level2
TraesCS4A02G255700-TraesCS4B02G059500-TraesCS4D02G059000	0.219232	0.398596	0.382172	0.140346	0.218695	0.559195	0.222109	0.276694	level2
TraesCS4A02G256200-TraesCS4B02G058500-TraesCS4D02G058400	0.376728	0.320821	0.302451	0.0550155	0.234096	0.485664	0.280239	0.189486	level1
TraesCS4A02G259100-TraesCS4B02G055600-TraesCS4D02G055900	0.315496	0.292424	0.39208	0.0740017	0.312334	0.17913	0.508536	0.234412	level1
TraesCS4A02G262300-TraesCS4B02G052500-TraesCS4D02G052700	0	0.402219	0.597781	0.431071	0.321764	0.319828	0.358408	0.031278	level3
TraesCS4A02G270000-TraesCS4B02G044100-TraesCS4D02G041600	0.282105	0.441145	0.27675	0.132222	0.403067	0.299847	0.297086	0.0856231	level2
TraesCS4A02G270900-TraesCS4B02G043200-TraesCS4D02G040700	0.235122	0.421433	0.343445	0.132448	0.329731	0.387926	0.282344	0.0750106	level2
TraesCS4A02G271200-TraesCS4B02G042900-TraesCS4D02G040200	0.338481	0.390018	0.271501	0.0842391	0.310132	0.364745	0.325123	0.0403204	level1
TraesCS4A02G283900-TraesCS4B02G029600-TraesCS4D02G026800	0.250308	0.447525	0.302167	0.144698	0.0721026	0.607367	0.32053	0.378858	level2
TraesCS4A02G286400-TraesCS4B02G027800-TraesCS4D02G025300	0.290952	0.438785	0.270263	0.130105	0.35215	0.279431	0.368419	0.0672597	level2
TraesCS4A02G288600-TraesCS4B02G026200-TraesCS4D02G023600	0.319733	0.388607	0.29166	0.0707824	0.441343	0.24037	0.318287	0.143415	level1
TraesCS4A02G293000-TraesCS4B02G020300-TraesCS4D02G018500	0.273505	0.32754	0.398955	0.089177	0.120447	0.398368	0.481185	0.267289	level1
TraesCS4A02G293500-TraesCS4B02G020100-TraesCS4D02G018300	0	0	1	0.816517	0.332471	0.275833	0.391696	0.0821375	level3
TraesCS4A02G295000-TraesCS4B02G018600-TraesCS4D02G016800	0.33994	0.27508	0.38498	0.0783442	0.156642	0.62937	0.213988	0.364876	level1
TraesCS4A02G295100-TraesCS4B02G018500-TraesCS4D02G016700	0.418366	0.259241	0.322393	0.11346	0.356304	0.332742	0.310954	0.0325909	level1
TraesCS4A02G300300-TraesCS4B02G013500-TraesCS4D02G011300	0.462815	0.27406	0.263125	0.158875	0.359554	0.339775	0.300671	0.0427689	level2
TraesCS4A02G303400-TraesCS4B02G010400-TraesCS4D02G009100	0.239045	0.261587	0.499369	0.204056	0.378758	0.318942	0.3023	0.0571569	level2
TraesCS4A02G312200-TraesCS4B02G000900-TraesCS4D02G002000	0.306662	0.179135	0.514203	0.23924	0.185527	0.114516	0.699957	0.451856	level2
TraesCS4A02G324000-TraesCS5B02G554400-TraesCS5D02G554400	0	0.589232	0.410768	0.427346	0.383892	0.298446	0.317662	0.0636571	level3
TraesCS4A02G324500-TraesCS5B02G537000-TraesCS5D02G555100	0	0.589951	0.410049	0.427647	0.331693	0.343626	0.324681	0.014725	level3
TraesCS4A02G326100-TraesCS5B02G539000-TraesCS5D02G557200	0.314399	0.411963	0.273638	0.100688	0.334275	0.337668	0.328057	0.00899161	level1
TraesCS4A02G352300-TraesCS5B02G519500-TraesCS5D02G518800	0.530566	0.108175	0.361259	0.300683	0.19994	0.600578	0.199482	0.327358	level3
TraesCS4A02G355100-TraesCS5B02G517400-TraesCS5D02G517100	0.541075	0.0809904	0.377934	0.329933	0.108276	0.744557	0.147167	0.504427	level3
TraesCS4A02G357100-TraesCS5B02G515600-TraesCS5D02G515800	0.301886	0.372158	0.325957	0.0508335	0.307945	0.348528	0.343527	0.0318228	level1
TraesCS4A02G407300-TraesCS4B02G306500-TraesCS4D02G304700	0.272585	0.371379	0.356036	0.0754094	0	0.919193	0.080807	0.719823	level1
TraesCS4A02G411400-TraesCS4B02G311500-TraesCS4D02G309200	0.5635	0.266358	0.170143	0.290046	0.430154	0.272072	0.297774	0.120104	level3
TraesCS4A02G411500-TraesCS4B02G311600-TraesCS4D02G309400	0.527076	0.367068	0.105856	0.300755	0.401045	0.240708	0.358246	0.117551	level3
TraesCS4A02G411600-TraesCS4B02G311700-TraesCS4D02G309500	0.368476	0.44061	0.190913	0.181825	0.327531	0.405785	0.266684	0.0987845	level2
TraesCS4A02G413500-TraesCS4B02G314200-TraesCS4D02G311400	0.148373	0.611281	0.240345	0.34662	0.172157	0.151972	0.67587	0.419803	level3
TraesCS5A02G006200-TraesCS5B02G005100-TraesCS5D02G006000	0.765704	0.234296	0	0.554885	0.277649	0.343993	0.378357	0.072628	level3
TraesCS5A02G014800-TraesCS5B02G013000-TraesCS5D02G020600	0.13938	0.178262	0.682358	0.428388	0.174371	0.238368	0.587261	0.314325	level3
TraesCS5A02G015000-TraesCS5B02G013200-TraesCS5D02G020900	0.612365	0	0.387635	0.438123	0.206447	0.525746	0.267807	0.239687	level3
TraesCS5A02G027400-TraesCS5B02G026600-TraesCS5D02G035200	0.323625	0.341534	0.334841	0.0140396	0.331309	0.31219	0.356501	0.0319564	level1
TraesCS5A02G045200-TraesCS5B02G049400-TraesCS5D02G055300	0.221044	0.364202	0.414754	0.142213	0.268518	0.495249	0.236233	0.199699	level2
TraesCS5A02G048900-TraesCS5B02G054000-TraesCS5D02G059500	0.374402	0.233793	0.391805	0.122667	0.42276	0.356857	0.220383	0.146088	level2
TraesCS5A02G058700-TraesCS5B02G058800-TraesCS5D02G069200	0.383612	0.34959	0.266798	0.0851617	0.661745	0.1396	0.198655	0.404424	level1
TraesCS5A02G060800-TraesCS5B02G071300-TraesCS5D02G072300	0.290772	0.250115	0.459113	0.156814	0.321007	0.267245	0.411749	0.10345	level2
TraesCS5A02G060900-TraesCS5B02G071200-TraesCS5D02G072400	0.374121	0.485079	0.1408	0.248582	0.318367	0.202948	0.478685	0.19592	level3
TraesCS5A02G062600-TraesCS5B02G069900-TraesCS5D02G073900	0	0.604051	0.395949	0.433997	0.411107	0.314903	0.27399	0.0997165	level3
TraesCS5A02G064400-TraesCS5B02G068300-TraesCS5D02G075200	0.395339	0.379226	0.225435	0.132764	0.365846	0.363571	0.270582	0.0770873	level2
TraesCS5A02G068700-TraesCS5B02G075100-TraesCS5D02G080700	0.359066	0.373802	0.267132	0.0819502	0.344689	0.335622	0.319689	0.0188067	level1
TraesCS5A02G068800-TraesCS5B02G075200-TraesCS5D02G080800	0.125021	0.753909	0.12107	0.515138	0.216026	0.543424	0.24055	0.257956	level3
TraesCS5A02G076300-TraesCS5B02G082400-TraesCS5D02G089700	0.473078	0.37332	0.153602	0.231223	0.26941	0.260977	0.469613	0.167114	level2
TraesCS5A02G077700-TraesCS4B02G291000-TraesCS5D02G094100	0	0.604216	0.395784	0.434076	0.389903	0.383416	0.226682	0.130829	level3
TraesCS5A02G077900-TraesCS5B02G087800-TraesCS5D02G094000	0.397533	0.320055	0.282412	0.0832119	0.416474	0.348352	0.235173	0.129641	level1
TraesCS5A02G082000-TraesCS5B02G084400-TraesCS5D02G090600	0.285373	0.34778	0.366846	0.0605419	1	0	0	0.816517	level1
TraesCS5A02G091500-TraesCS5B02G098000-TraesCS5D02G103600	0.0960679	0.389221	0.514711	0.303891	0.365773	0.394544	0.239683	0.116631	level3
TraesCS5A02G093400-TraesCS5B02G099500-TraesCS5D02G105700	0.31167	0.273091	0.415239	0.104117	0.268308	0.435053	0.296638	0.126313	level1
TraesCS5A02G094000-TraesCS5B02G100100-TraesCS5D02G106400	0.281205	0.718795	0	0.512291	0.3594	0.444093	0.196507	0.17805	level3
TraesCS5A02G107800-TraesCS5B02G111700-TraesCS5D02G122900	0.233582	0.358517	0.407901	0.127194	0.329929	0.365627	0.304444	0.0438452	level2
TraesCS5A02G126000-TraesCS5B02G125200-TraesCS5D02G133700	0.381225	0.254421	0.364354	0.097552	0.294923	0.401242	0.303835	0.0836088	level1
TraesCS5A02G132400-TraesCS5B02G132500-TraesCS5D02G140600	0.190054	0.363019	0.446927	0.18533	0.0380787	0.457237	0.504685	0.363211	level2
TraesCS5A02G137800-TraesCS5B02G136500-TraesCS5D02G154200	0.368159	0.188778	0.443063	0.184886	0.225783	0.379442	0.394775	0.132293	level2
TraesCS5A02G143000-TraesCS5B02G141800-TraesCS5D02G149000	0.079665	0.601529	0.318806	0.369487	0.350035	0.353995	0.295969	0.046209	level3
TraesCS5A02G144200-TraesCS5B02G143300-TraesCS5D02G147800	0.388416	0.513474	0.0981105	0.30141	0.0508227	0.376675	0.572503	0.372728	level3
TraesCS5A02G152400-TraesCS5B02G151000-TraesCS5D02G157600	0.182574	0.439703	0.377723	0.18986	0.262307	0.439804	0.297889	0.13293	level2
TraesCS5A02G156500-TraesCS5B02G154700-TraesCS5D02G161900	0.344524	0.25878	0.396696	0.0986488	0.389247	0.287043	0.323711	0.0734511	level1
TraesCS5A02G156800-TraesCS5B02G155000-TraesCS5D02G162200	0.358987	0	0.641013	0.454389	0.260916	0.244527	0.494557	0.197882	level3
TraesCS5A02G156900-TraesCS5B02G155100-TraesCS5D02G162300	0.100474	0	0.899526	0.697095	0.377164	0.447003	0.175833	0.199202	level3
TraesCS5A02G157000-TraesCS5B02G155200-TraesCS5D02G162400	0.52847	0.47153	0	0.41027	0.459777	0.321248	0.218976	0.171012	level3
TraesCS5A02G159000-TraesCS5B02G156800-TraesCS5D02G164100	0.322608	0.316239	0.361154	0.0348508	0.369332	0.177788	0.45288	0.199537	level1
TraesCS5A02G161600-TraesCS5B02G159100-TraesCS5D02G167500	0.424532	0.272748	0.30272	0.113834	0.557136	0.126275	0.316589	0.305409	level1
TraesCS5A02G161700-TraesCS5B02G159200-TraesCS5D02G167400	0.300675	0.372591	0.326735	0.0518132	0.582327	0.386048	0.0316251	0.394763	level1
TraesCS5A02G165600-TraesCS5B02G162700-TraesCS5D02G169800	0.242848	0.270241	0.486911	0.189176	0.51472	0.0903266	0.394953	0.309489	level2
TraesCS5A02G171100-TraesCS5B02G168600-TraesCS5D02G175800	0.116076	0.282079	0.601845	0.349227	0.56209	0.230739	0.207172	0.280723	level3
TraesCS5A02G178600-TraesCS5B02G176300-TraesCS5D02G183100	0.234903	0.398598	0.366499	0.122806	0.402736	0.199353	0.397911	0.164229	level2
TraesCS5A02G181600-TraesCS5B02G179300-TraesCS5D02G185900	0	0.377342	0.622658	0.44361	0	0.467098	0.532902	0.410932	level3
TraesCS5A02G186000-TraesCS5B02G184100-TraesCS5D02G191100	0.509036	0	0.490964	0.408489	0.443553	0.24113	0.315317	0.144941	level3
TraesCS5A02G187200-TraesCS5B02G196700-TraesCS5D02G203900	0.352585	0.469285	0.178129	0.207305	0.347288	0.207233	0.445479	0.169428	level2
TraesCS5A02G188300-TraesCS5B02G195300-TraesCS5D02G202700	0.306699	0.174636	0.518665	0.24551	0.00260381	0.0636191	0.933777	0.736677	level3
TraesCS5A02G207600-TraesCS5B02G205900-TraesCS5D02G213700	0.315937	0.409072	0.274991	0.0973455	0.126275	0.324836	0.548889	0.29907	level1
TraesCS5A02G213000-TraesCS5B02G210800-TraesCS5D02G219100	0.118227	0.387559	0.494214	0.274093	0.315534	0.449693	0.234773	0.153635	level3
TraesCS5A02G216100-TraesCS5B02G214600-TraesCS5D02G224100	0.325155	0.346166	0.328679	0.016928	0.387934	0.260464	0.351602	0.0930497	level1
TraesCS5A02G218300-TraesCS5B02G217500-TraesCS5D02G226400	0.251781	0.353502	0.394718	0.104206	0.205787	0.476076	0.318137	0.192114	level1
TraesCS5A02G219200-TraesCS5B02G218100-TraesCS5D02G227200	0.287413	0.332747	0.379841	0.065615	0.219352	0.293894	0.486754	0.195239	level1
TraesCS5A02G222700-TraesCS5B02G221700-TraesCS5D02G230500	0.137327	0.364961	0.497712	0.257823	0.458242	0.289198	0.25256	0.155267	level3
TraesCS5A02G229000-TraesCS5B02G227700-TraesCS5D02G238700	0.314068	0.460038	0.225894	0.167337	0.314585	0.36169	0.323725	0.0357946	level2
TraesCS5A02G229200-TraesCS5B02G227800-TraesCS5D02G238400	0.150513	0.584254	0.265233	0.317892	0.201793	0.6152	0.183007	0.345518	level3
TraesCS5A02G236100-TraesCS5B02G234400-TraesCS5D02G243100	0.348734	0.364551	0.286715	0.0584664	0.285129	0.372594	0.342277	0.0630744	level1
TraesCS5A02G236400-TraesCS5B02G234700-TraesCS5D02G243400	0.395747	0.266805	0.337448	0.0914973	0.317848	0.321071	0.361082	0.0345469	level1
TraesCS5A02G243800-TraesCS5B02G241800-TraesCS5D02G250500	0.287214	0.272299	0.440487	0.131786	0.277377	0.411166	0.311457	0.0984934	level2
TraesCS5A02G247700-TraesCS5B02G244900-TraesCS5D02G254200	0.233431	0.481102	0.285467	0.184772	0.291286	0.0757489	0.632965	0.397404	level2
TraesCS5A02G251200-TraesCS5B02G249300-TraesCS5D02G259100	0.319409	0.419158	0.261434	0.112972	0.412051	0.289924	0.298025	0.0967515	level1
TraesCS5A02G268100-TraesCS5B02G267900-TraesCS5D02G276100	0.415799	0.43164	0.152562	0.221758	0.338296	0.36449	0.297214	0.0483043	level2
TraesCS5A02G284700-TraesCS5B02G283900-TraesCS5D02G292100	0.402429	0.354906	0.242665	0.116162	0.330526	0.373234	0.29624	0.0548561	level1
TraesCS5A02G308600-TraesCS5B02G309000-TraesCS5D02G315600	0.848867	0.151133	0	0.640403	0.524812	0.151365	0.323822	0.264387	level3
TraesCS5A02G314700-TraesCS5B02G315600-TraesCS5D02G321000	0.276462	0.385071	0.338467	0.0772711	0.488307	0.283812	0.227881	0.193966	level1
TraesCS5A02G324100-TraesCS5B02G324700-TraesCS5D02G331000	0.296907	0.264477	0.438615	0.131094	0.134199	0.341963	0.523838	0.275779	level2
TraesCS5A02G324200-TraesCS5B02G324800-TraesCS5D02G331100	0.318596	0.376062	0.305342	0.0534769	0.338087	0.338302	0.32361	0.0132346	level1
TraesCS5A02G347200-TraesCS5B02G348100-TraesCS5D02G353500	0.240684	0.409602	0.349714	0.121254	0.242934	0.369761	0.387305	0.111558	level2
TraesCS5A02G359800-TraesCS5B02G362100-TraesCS5D02G369000	0.269748	0.37878	0.351472	0.0804415	0.272125	0.348942	0.378933	0.0781201	level1
TraesCS5A02G362100-TraesCS5B02G364900-TraesCS5D02G371100	0.389089	0.424875	0.186036	0.182259	0.321883	0.384248	0.293869	0.0656824	level2
TraesCS5A02G375300-TraesCS5B02G377400-TraesCS5D02G384900	0.558133	0.21576	0.226107	0.27548	0.248616	0.286194	0.465189	0.163763	level3
TraesCS5A02G375800-TraesCS5B02G378000-TraesCS5D02G385300	0.349657	0.308769	0.341574	0.0311626	0.173149	0.282972	0.543878	0.269365	level1
TraesCS5A02G378000-TraesCS5B02G381600-TraesCS5D02G388000	0.3503	0.315834	0.333866	0.0250542	0.342094	0.352483	0.305423	0.035437	level1
TraesCS5A02G383700-TraesCS5B02G388300-TraesCS5D02G393100	0.269525	0.202367	0.528108	0.243299	0.260539	0.382924	0.356537	0.0912688	level3
TraesCS5A02G384200-TraesCS5B02G389000-TraesCS5D02G393800	0.286781	0.262995	0.450224	0.144261	0.315022	0.473847	0.211131	0.187206	level2
TraesCS5A02G386600-TraesCS5B02G391500-TraesCS5D02G396400	0.392855	0.32546	0.281685	0.0794084	0.27422	0.397232	0.328547	0.0873708	level1
TraesCS5A02G386800-TraesCS5B02G391700-TraesCS5D02G396600	0.291835	0.278709	0.429456	0.118232	0.309356	0.343833	0.346811	0.0300023	level1
TraesCS5A02G386900-TraesCS5B02G391800-TraesCS5D02G396700	0.306243	0.325532	0.368225	0.0452273	0.22443	0.153947	0.621623	0.356628	level1
TraesCS5A02G390300-TraesCS5B02G395200-TraesCS5D02G400100	0.285801	0.351051	0.363148	0.0591226	0.30014	0.44918	0.25068	0.146243	level1
TraesCS5A02G391200-TraesCS5B02G396100-TraesCS5D02G400900	1	0	0	0.816517	0.553864	0.293711	0.152425	0.288036	level3
TraesCS5A02G395100-TraesCS5B02G399900-TraesCS5D02G404400	0.318551	0.319463	0.361986	0.0355698	0.352145	0.426343	0.221512	0.146772	level1
TraesCS5A02G401200-TraesCS5B02G406000-TraesCS5D02G411400	0.367438	0.324915	0.307648	0.0438984	0.391665	0.34763	0.260705	0.0944203	level1
TraesCS5A02G401600-TraesCS5B02G406300-TraesCS5D02G411800	0.282569	0.405102	0.312329	0.0905664	0.467936	0.255151	0.276913	0.165671	level1
TraesCS5A02G402300-TraesCS5B02G407200-TraesCS5D02G412400	0.292826	0.506652	0.200522	0.222154	0.329172	0.338697	0.33213	0.00899224	level2
TraesCS5A02G420600-TraesCS5B02G422700-TraesCS5D02G429200	0.357056	0.372112	0.270832	0.0775003	0.417791	0.387712	0.194497	0.171461	level1
TraesCS5A02G424600-TraesCS5B02G426600-TraesCS5D02G433100	0.366593	0.293444	0.339963	0.0526749	0.269076	0.398433	0.33249	0.091657	level1
TraesCS5A02G426300-TraesCS5B02G428200-TraesCS5D02G434300	0.605603	0.101636	0.29276	0.359853	0.386239	0.270058	0.343703	0.0833285	level3
TraesCS5A02G428700-TraesCS5B02G430700-TraesCS5D02G436800	0.379562	0.278438	0.342	0.0725192	0.353338	0.330064	0.316598	0.0269124	level1
TraesCS5A02G429400-TraesCS5B02G431400-TraesCS5D02G437400	0.707925	0.292075	0	0.503156	0.19189	0.37488	0.43323	0.178171	level3
TraesCS5A02G435600-TraesCS5B02G438800-TraesCS5D02G443300	0	0.720988	0.279012	0.514171	0.379853	0.361913	0.258235	0.0930268	level3
TraesCS5A02G440400-TraesCS5B02G444100-TraesCS5D02G447500	0.259308	0.328888	0.411804	0.108123	0.332032	0.237783	0.430185	0.136181	level1
TraesCS5A02G442000-TraesCS5B02G446000-TraesCS5D02G449300	0	1	0	0.816517	0.336108	0.281098	0.382794	0.0722213	level3
TraesCS5A02G442100-TraesCS5B02G446200-TraesCS5D02G449500	0.701081	0	0.298919	0.497561	0	0.954709	0.0452913	0.761722	level3
TraesCS5A02G445100-TraesCS5B02G450400-TraesCS5D02G453300	0	0.399772	0.600228	0.432194	0.286898	0.496248	0.216854	0.205665	level3
TraesCS5A02G466700-TraesCS5B02G478500-TraesCS5D02G479600	0.326082	0.270906	0.403012	0.0940117	0.334365	0.410425	0.25521	0.109913	level1
TraesCS5A02G466800-TraesCS5B02G478600-TraesCS5D02G479700	0.424059	0.313189	0.262752	0.116842	0.37174	0.136699	0.491561	0.255361	level1
TraesCS5A02G467200-TraesCS5B02G479000-TraesCS5D02G480100	0.317199	0.151579	0.531223	0.269237	0.331639	0.460614	0.207747	0.178909	level3
TraesCS5A02G469400-TraesCS5B02G481900-TraesCS5D02G482200	0.356631	0.343862	0.299507	0.0427924	0.816664	0.0513115	0.132024	0.59473	level1
TraesCS5A02G472100-TraesCS5B02G484800-TraesCS5D02G484800	0.354512	0.369581	0.275907	0.0713691	0.334463	0.378262	0.287275	0.0646109	level1
TraesCS5A02G475700-TraesCS5B02G489000-TraesCS5D02G489100	0.278268	0.423514	0.298218	0.111495	0.215911	0.404991	0.379098	0.145088	level1
TraesCS5A02G479600-TraesCS5B02G492700-TraesCS5D02G493200	0.425533	0.323868	0.250599	0.124373	0.390019	0.37251	0.237471	0.118199	level2
TraesCS5A02G480600-TraesCS5B02G493500-TraesCS5D02G493800	0.281376	0.415656	0.302967	0.102137	0.408615	0.305467	0.285917	0.0934104	level1
TraesCS5A02G481300-TraesCS5B02G494500-TraesCS5D02G494900	0.358155	0.256944	0.384901	0.0956243	0.481086	0.339153	0.179762	0.213266	level1
TraesCS5A02G488500-TraesCS5B02G502200-TraesCS5D02G503400	0.313461	0.317401	0.369137	0.0443168	0.248188	0.649351	0.10246	0.400565	level1
TraesCS5A02G491500-TraesCS4B02G320500-TraesCS4D02G317000	0.267985	0.43074	0.301275	0.121736	0.40774	0.248952	0.343307	0.11309	level2
TraesCS5A02G494600-TraesCS4B02G322500-TraesCS4D02G318900	0.324352	0.342266	0.333382	0.0139209	0.399908	0.25313	0.346963	0.10528	level1
TraesCS5A02G494700-TraesCS4B02G322600-TraesCS4D02G319000	0.328297	0.339676	0.332027	0.0100316	0.253569	0.495032	0.251399	0.19813	level1
TraesCS5A02G501900-TraesCS4B02G330400-TraesCS4D02G327300	0.512232	0	0.487768	0.408655	0.270582	0.26259	0.466828	0.163696	level3
TraesCS5A02G505500-TraesCS4B02G335800-TraesCS4D02G331300	0.307726	0.330971	0.361303	0.0384311	0.274488	0.387117	0.338396	0.0800901	level1
TraesCS5A02G506600-TraesCS4B02G337300-TraesCS4D02G332600	0.173661	0	0.826339	0.616193	0.200711	0.470015	0.329274	0.190579	level3
TraesCS5A02G520600-TraesCS4B02G351900-TraesCS4D02G346600	0.317507	0.314039	0.368454	0.0434688	0.348483	0.382449	0.269068	0.0824938	level1
TraesCS5A02G524500-TraesCS4B02G355300-TraesCS4D02G348700	0.338388	0.229273	0.432338	0.143838	0.34618	0.365314	0.288506	0.0568386	level2
TraesCS5A02G524800-TraesCS4B02G355600-TraesCS4D02G349000	0.165347	0.173415	0.661238	0.401682	0.376205	0.0147837	0.609012	0.42349	level3
TraesCS5A02G525700-TraesCS4B02G356300-TraesCS4D02G350000	0.170079	0.433718	0.396203	0.20178	0.246872	0.562498	0.190629	0.283531	level2
TraesCS5A02G529100-TraesCS4B02G360800-TraesCS4D02G353800	0.425288	0.159126	0.415586	0.213548	0.336726	0.251518	0.411756	0.113528	level2
TraesCS5A02G540400-TraesCS4B02G373600-TraesCS4D02G363700	0.264698	0.444875	0.290427	0.137937	0.390772	0.57116	0.0380688	0.383504	level2
TraesCS5A02G540700-TraesCS4B02G373500-TraesCS4D02G363800	0.234766	0.480025	0.28521	0.183257	0.633203	0.273365	0.0934324	0.388721	level2
TraesCS5A02G542400-TraesCS4B02G371900-TraesCS4D02G365600	0.265045	0.313483	0.421472	0.113398	0.278822	0.313272	0.407906	0.0947014	level1
TraesCS5A02G549900-TraesCS7B02G197000-TraesCS7D02G283900	0	0.494685	0.505315	0.408358	0	0.63442	0.36558	0.450375	level3
TraesCS5A02G556200-TraesCS4B02G399400-TraesCS4D02G333800	1	0	0	0.816517	0.0866338	0.361218	0.552148	0.330986	level3
TraesCS6A02G069500-TraesCS6B02G093900-TraesCS6D02G067500	0.392911	0.279096	0.327993	0.0809508	0.537369	0.150005	0.312626	0.27514	level1
TraesCS6A02G099800-TraesCS6B02G128000-TraesCS6D02G082600	0	1	0	0.816517	0.448332	0.351209	0.20046	0.176728	level3
TraesCS6A02G103400-TraesCS6B02G132500-TraesCS6D02G091900	0.283398	0.407771	0.308832	0.0931029	0.161882	0.516431	0.321687	0.251176	level1
TraesCS6A02G107200-TraesCS6B02G135400-TraesCS6D02G095000	0.661042	0.338958	0	0.467514	0.364857	0.313358	0.321785	0.0394899	level3
TraesCS6A02G107400-TraesCS6B02G135900-TraesCS6D02G095500	0.0937269	0.506463	0.39981	0.303047	0.367845	0.512599	0.119556	0.281178	level3
TraesCS6A02G109000-TraesCS6B02G137600-TraesCS6D02G097400	0.230628	0.410268	0.359103	0.131014	0.424763	0.201553	0.373684	0.16549	level2
TraesCS6A02G131700-TraesCS6B02G160100-TraesCS6D02G121500	0.384724	0.368482	0.246794	0.106765	0.490661	0.361545	0.147794	0.244961	level1
TraesCS6A02G132300-TraesCS6B02G160600-TraesCS6D02G122200	0.24499	0.349529	0.405481	0.115349	0.0739737	0.267209	0.658817	0.421441	level1
TraesCS6A02G147700-TraesCS6B02G175800-TraesCS6D02G137000	0	0	1	0.816517	0.335871	0.357536	0.306593	0.036614	level3
TraesCS6A02G155200-TraesCS6B02G183300-TraesCS6D02G145100	0.441649	0.28555	0.2728	0.133091	0.340373	0.332853	0.326774	0.0112315	level2
TraesCS6A02G156400-TraesCS6B02G184600-TraesCS6D02G146700	0.270669	0.352465	0.376866	0.078875	0.17924	0.465792	0.354968	0.20443	level1
TraesCS6A02G160500-TraesCS6B02G190900-TraesCS6D02G152200	0.148889	0.522088	0.329023	0.264007	0.320265	0.369589	0.310147	0.0453453	level3
TraesCS6A02G160800-TraesCS6B02G190500-TraesCS6D02G151900	0.289116	0.423428	0.287456	0.1105	0.202283	0.261297	0.53642	0.252272	level1
TraesCS6A02G175200-TraesCS6B02G209900-TraesCS6D02G168100	0.105174	0.894826	0	0.691719	0.52016	0.306119	0.173721	0.247294	level3
TraesCS6A02G176400-TraesCS6B02G209100-TraesCS6D02G167500	0.402575	0.238003	0.359422	0.120815	0.474271	0.305929	0.219801	0.183132	level2
TraesCS6A02G181500-TraesCS6B02G210400-TraesCS6D02G168900	0.29781	0.298205	0.403985	0.0867231	0.292184	0.438215	0.269601	0.129571	level1
TraesCS6A02G187600-TraesCS6B02G217000-TraesCS6D02G178600	0.354216	0.353089	0.292695	0.0501117	0.424157	0.308254	0.267589	0.115037	level1
TraesCS6A02G197700-TraesCS6B02G218700-TraesCS6D02G183000	0.465007	0.267372	0.267621	0.16137	0.254428	0.348608	0.396963	0.102671	level2
TraesCS6A02G199800-TraesCS6B02G230700-TraesCS6D02G185200	0.265902	0.312992	0.421106	0.112686	0.399883	0.312794	0.287323	0.083672	level1
TraesCS6A02G208000-TraesCS6B02G236100-TraesCS6D02G191100	0.258564	0.351908	0.389527	0.0955329	0.325781	0.329317	0.344903	0.0155037	level1
TraesCS6A02G210600-TraesCS6B02G239500-TraesCS6D02G193700	0	0.509825	0.490175	0.408525	0.521087	0.265052	0.213861	0.232853	level3
TraesCS6A02G213100-TraesCS6B02G241000-TraesCS6D02G194600	0.379154	0.304101	0.316746	0.0571187	0.314085	0.3868	0.299115	0.0665839	level1
TraesCS6A02G213200-TraesCS6B02G240900-TraesCS6D02G194500	0.442483	0.306227	0.25129	0.13933	0.476274	0.255185	0.268541	0.175415	level2
TraesCS6A02G223700-TraesCS6B02G257600-TraesCS6D02G211700	0.205008	0.486143	0.308849	0.201124	0.305396	0.259477	0.435127	0.128959	level2
TraesCS6A02G232900-TraesCS6B02G260200-TraesCS6D02G215900	0.32599	0.356856	0.317155	0.0300386	0.167908	0.527319	0.304773	0.256603	level1
TraesCS6A02G234100-TraesCS6B02G262900-TraesCS6D02G216400	0.314084	0.144787	0.541129	0.281305	0.332617	0.145784	0.5216	0.265806	level3
TraesCS6A02G235500-TraesCS6B02G264100-TraesCS6D02G218200	0	0	1	0.816517	0.241674	0.306362	0.451965	0.152433	level3
TraesCS6A02G237600-TraesCS6B02G266100-TraesCS6D02G220300	0.414141	0.354628	0.231231	0.132067	0.316736	0.127415	0.555849	0.303685	level2
TraesCS6A02G237800-TraesCS6B02G286300-TraesCS6D02G220500	0.420749	0.40748	0.171772	0.198178	0.406641	0.415359	0.178	0.190431	level2
TraesCS6A02G241800-TraesCS6B02G282600-TraesCS6D02G223800	0.236938	0.318935	0.444127	0.147675	0.379535	0.166636	0.453829	0.210891	level2
TraesCS6A02G243300-TraesCS6B02G281000-TraesCS6D02G225500	0.414858	0.380846	0.204296	0.159962	0.580304	0.244634	0.175062	0.306505	level2
TraesCS6A02G254500-TraesCS6B02G271000-TraesCS6D02G235800	0.324508	0.287679	0.387812	0.0718572	0.370702	0.39229	0.237009	0.119097	level1
TraesCS6A02G254800-TraesCS6B02G270700-TraesCS6D02G236100	0.360688	0.417263	0.222049	0.142162	0.296622	0.41933	0.284049	0.105856	level2
TraesCS6A02G257000-TraesCS6B02G268000-TraesCS6D02G238300	0.193991	0.386562	0.419447	0.172332	0.270531	0.406804	0.322665	0.0974126	level2
TraesCS6A02G266700-TraesCS6B02G294100-TraesCS6D02G248000	0.59796	0.189245	0.212795	0.324579	0.203986	0.467749	0.328265	0.186701	level3
TraesCS6A02G271600-TraesCS6B02G298800-TraesCS6D02G251800	0.274818	0.503072	0.22211	0.21128	0.176295	0.383303	0.440402	0.196609	level2
TraesCS6A02G272800-TraesCS6B02G300200-TraesCS6D02G252800	0.543795	0.229483	0.226723	0.257833	0.507216	0.125299	0.367485	0.273337	level3
TraesCS6A02G273000-TraesCS6B02G300400-TraesCS6D02G253000	0.38543	0.314491	0.300079	0.0648713	0.614771	0.0137845	0.371445	0.427556	level1
TraesCS6A02G277400-TraesCS6B02G305400-TraesCS6D02G258000	0.292585	0.442505	0.26491	0.135255	0.369437	0.291141	0.339422	0.0561611	level2
TraesCS6A02G282000-TraesCS6B02G310500-TraesCS6D02G262500	0.373006	0.390407	0.236587	0.119267	0.298585	0.25327	0.448144	0.144334	level1
TraesCS6A02G283600-TraesCS6B02G312100-TraesCS6D02G264100	0.410759	0.294022	0.295219	0.0950061	0.717491	0.0443031	0.238206	0.4901	level1
TraesCS6A02G291100-TraesCS6B02G321300-TraesCS6D02G272500	0.401475	0.371635	0.22689	0.132189	0.174958	0.364568	0.460474	0.205564	level2
TraesCS6A02G296200-TraesCS6B02G326000-TraesCS6D02G276500	0.275517	0.303377	0.421106	0.109442	0.393961	0.330901	0.275138	0.0842713	level1
TraesCS6A02G309600-TraesCS6B02G339400-TraesCS6D02G289000	0.235774	0.474117	0.290109	0.176747	0.361347	0.311184	0.327469	0.0366481	level2
TraesCS6A02G314600-TraesCS6B02G344600-TraesCS6D02G293900	0.252336	0.510527	0.237137	0.21736	0.544106	0.244081	0.211813	0.259213	level2
TraesCS6A02G317000-TraesCS6B02G347500-TraesCS6D02G296500	0.346819	0.365635	0.287547	0.0579223	0.98594	0.0140598	0	0.799359	level1
TraesCS6A02G329200-TraesCS6B02G360000-TraesCS6D02G308100	0.316163	0.250692	0.433145	0.130844	0.292155	0.384886	0.322959	0.0670395	level2
TraesCS6A02G332000-TraesCS6B02G362800-TraesCS6D02G311300	0.623835	0.376165	0	0.444264	0.315821	0.395427	0.288752	0.0786329	level3
TraesCS6A02G341900-TraesCS6B02G373800-TraesCS6D02G322200	0.215516	0.392127	0.392357	0.144412	0.139824	0.28374	0.576436	0.314702	level2
TraesCS6A02G355100-TraesCS6B02G387900-TraesCS6D02G337300	0	0.822635	0.177365	0.61228	0.472366	0.366316	0.161317	0.223698	level3
TraesCS6A02G357500-TraesCS6B02G389500-TraesCS6D02G339500	0.241805	0.315092	0.443104	0.144198	0.365306	0.294883	0.339811	0.050754	level2
TraesCS6A02G360700-TraesCS6B02G393600-TraesCS6D02G344200	0.137566	0.391335	0.471099	0.246377	0.204713	0.330248	0.465039	0.184208	level3
TraesCS6A02G361600-TraesCS6B02G395000-TraesCS6D02G344900	0.145534	0.530754	0.323712	0.272708	0.092057	0.410201	0.497742	0.301971	level3
TraesCS6A02G378000-TraesCS6B02G415700-TraesCS6D02G362500	0.459195	0.322499	0.218307	0.170947	0.346963	0.321391	0.331646	0.0190937	level2
TraesCS6A02G378100-TraesCS6B02G415800-TraesCS6D02G362600	0.494239	0.243293	0.262468	0.197619	0.251893	0.309317	0.43879	0.135513	level2
TraesCS6A02G392100-TraesCS6B02G432300-TraesCS6D02G378000	0.318231	0.317613	0.364156	0.0381914	0.568467	0.300207	0.131326	0.31181	level1
TraesCS6A02G398100-TraesCS6B02G437900-TraesCS6D02G382400	0.186951	0.383109	0.429939	0.182404	0.431785	0.290973	0.277243	0.121106	level2
TraesCS7A02G108800-TraesCS7B02G006700-TraesCS7D02G103700	0.310165	0.496148	0.193687	0.215824	0.22411	0.31397	0.46192	0.169919	level2
TraesCS7A02G110500-TraesCS7B02G008400-TraesCS7D02G106000	0.625382	0.167538	0.20708	0.358823	0.436084	0.301508	0.262409	0.128973	level3
TraesCS7A02G110600-TraesCS7B02G008300-TraesCS7D02G105900	0.559041	0.147231	0.293727	0.295263	0.11077	0.528019	0.361211	0.297065	level3
TraesCS7A02G122200-TraesCS7B02G021200-TraesCS7D02G120700	0.606684	0.393316	0	0.435273	0.36643	0.207991	0.425578	0.159212	level3
TraesCS7A02G126700-TraesCS7B02G026100-TraesCS7D02G124600	0.396425	0.379361	0.224214	0.134311	0.347472	0.249804	0.402725	0.109661	level2
TraesCS7A02G126900-TraesCS7B02G026300-TraesCS7D02G124700	0.312575	0.386465	0.30096	0.0658426	0.0238264	0.00728906	0.968885	0.778498	level1
TraesCS7A02G130000-TraesCS7B02G030000-TraesCS7D02G129100	0.333017	0.120261	0.546722	0.301609	0.175881	0.509496	0.314624	0.237082	level3
TraesCS7A02G130300-TraesCS7B02G030600-TraesCS7D02G129700	0.554306	0.396462	0.0492317	0.36546	0.201453	0.517506	0.281041	0.232551	level3
TraesCS7A02G131300-TraesCS7B02G031900-TraesCS7D02G130600	0.217705	0.316848	0.465447	0.176434	0.318158	0.469698	0.212144	0.183155	level2
TraesCS7A02G134000-TraesCS7B02G035100-TraesCS7D02G133400	0	1	0	0.816517	0.349929	0.575655	0.0744159	0.355059	level3
TraesCS7A02G161100-TraesCS7B02G066100-TraesCS7D02G162400	0.358265	0.253024	0.388711	0.100852	0.239384	0.527758	0.232858	0.238235	level1
TraesCS7A02G161200-TraesCS7B02G066200-TraesCS7D02G162500	0.357698	0.250767	0.391535	0.104075	0.298377	0.419387	0.282237	0.106167	level1
TraesCS7A02G172300-TraesCS7B02G077000-TraesCS7D02G173000	0.272455	0.256736	0.470809	0.168838	0.513043	0.280307	0.20665	0.226251	level2
TraesCS7A02G173200-TraesCS7B02G078500-TraesCS7D02G174600	0.660035	0.339965	0	0.466822	0.254512	0.49467	0.250818	0.197698	level3
TraesCS7A02G178000-TraesCS7B02G083700-TraesCS7D02G179800	0.288051	0.316674	0.395275	0.0787282	0.388	0.277778	0.334222	0.0781599	level1
TraesCS7A02G184700-TraesCS7B02G089500-TraesCS7D02G186200	0.754451	0	0.245549	0.544234	0.491868	0.254893	0.253239	0.194254	level3
TraesCS7A02G195900-TraesCS7B02G101600-TraesCS7D02G197400	0.401584	0.284574	0.313842	0.0863068	0.425833	0.324212	0.249955	0.124999	level1
TraesCS7A02G206200-TraesCS7B02G113400-TraesCS7D02G209000	0.319422	0.288351	0.392226	0.0756215	0.438964	0.388102	0.172933	0.199797	level1
TraesCS7A02G211000-TraesCS7B02G117700-TraesCS7D02G212700	0.452782	0.190574	0.356644	0.187683	0.515921	0.250331	0.233748	0.224005	level2
TraesCS7A02G211100-TraesCS7B02G118100-TraesCS7D02G212800	0.311132	0.343325	0.345544	0.0278419	0.452955	0.315315	0.23173	0.158084	level1
TraesCS7A02G211300-TraesCS7B02G118300-TraesCS7D02G213000	0.332826	0.286772	0.380402	0.0664606	0.453817	0.251901	0.294282	0.150685	level1
TraesCS7A02G212300-TraesCS7B02G119200-TraesCS7D02G214000	0.428867	0.315756	0.255377	0.124684	0.30278	0.310541	0.386679	0.0658186	level2
TraesCS7A02G213500-TraesCS7B02G120700-TraesCS7D02G215500	0.287683	0.420273	0.292044	0.10668	0.458554	0.297658	0.243787	0.158129	level1
TraesCS7A02G227200-TraesCS7B02G192300-TraesCS7D02G227200	0.252589	0.480448	0.266963	0.180557	0.0152875	0.83674	0.147973	0.623669	level2
TraesCS7A02G227400-TraesCS7B02G192100-TraesCS7D02G227000	0.293523	0.314188	0.392289	0.0738953	0.384703	0.220695	0.394602	0.138251	level1
TraesCS7A02G227500-TraesCS7B02G192000-TraesCS7D02G226900	0.287618	0.316357	0.396025	0.0796346	0.126774	0.683068	0.190158	0.430713	level1
TraesCS7A02G231500-TraesCS7B02G129900-TraesCS7D02G231700	0	0.516375	0.483625	0.408945	0.389922	0.234942	0.375135	0.121094	level3
TraesCS7A02G239500-TraesCS7B02G135000-TraesCS7D02G237100	0.190181	0.365887	0.443932	0.183896	0.275877	0.167726	0.556397	0.283757	level2
TraesCS7A02G240100-TraesCS7B02G135700-TraesCS7D02G238100	0.149399	0.41073	0.43987	0.226286	0.304007	0.370301	0.325692	0.0481494	level2
TraesCS7A02G245800-TraesCS7B02G145800-TraesCS7D02G244300	0.231139	0.235167	0.533694	0.245475	0.446994	0.166174	0.386832	0.20918	level3
TraesCS7A02G253900-TraesCS7B02G150200-TraesCS7D02G252500	0.119591	0.293281	0.587129	0.334269	0.495232	0.212728	0.292041	0.206144	level3
TraesCS7A02G259000-TraesCS7B02G156500-TraesCS7D02G259900	0.380111	0.349826	0.270063	0.0806017	0.00910649	0.959283	0.0316102	0.766816	level1
TraesCS7A02G259700-TraesCS7B02G157800-TraesCS7D02G260700	0.391528	0.264369	0.344103	0.0910605	0.396292	0.291075	0.312632	0.0788126	level1
TraesCS7A02G261000-TraesCS7B02G160100-TraesCS7D02G263200	0.231503	0.452343	0.316155	0.157674	0.293312	0.370475	0.336213	0.0549803	level2
TraesCS7A02G261300-TraesCS7B02G159800-TraesCS7D02G262900	0.569075	0.138367	0.292558	0.308678	0.489442	0.203872	0.306687	0.20463	level3
TraesCS7A02G262200-TraesCS7B02G159100-TraesCS7D02G262200	0.328354	0.273363	0.398283	0.0887301	0.509188	0.203719	0.287093	0.223375	level1
TraesCS7A02G262500-TraesCS7B02G160200-TraesCS7D02G263300	0	1	0	0.816517	0.265023	0.449538	0.285438	0.143168	level3
TraesCS7A02G268600-TraesCS7B02G166900-TraesCS7D02G269200	0.228112	0.44326	0.328628	0.152351	0.331598	0.363058	0.305344	0.0412711	level2
TraesCS7A02G293200-TraesCS7B02G185900-TraesCS7D02G286500	0.115801	0.884199	0	0.679645	0.447114	0.327452	0.225434	0.157023	level3
TraesCS7A02G300300-TraesCS7B02G201200-TraesCS7D02G296000	0.330208	0.471925	0.197867	0.193912	0.129616	0.434568	0.435816	0.24957	level2
TraesCS7A02G300800-TraesCS7B02G201500-TraesCS7D02G296500	1	0	0	0.816517	0.188188	0.44395	0.367863	0.185819	level3
TraesCS7A02G302000-TraesCS7B02G202100-TraesCS7D02G297200	0.23961	0.377268	0.383122	0.115007	0.26874	0.377313	0.353946	0.081023	level1
TraesCS7A02G305900-TraesCS7B02G206100-TraesCS7D02G302600	0	1	0	0.816517	0.360772	0.433843	0.205384	0.165104	level3
TraesCS7A02G306200-TraesCS7B02G206400-TraesCS7D02G302900	0.302311	0.18229	0.515399	0.238658	0.394208	0.441966	0.163826	0.210411	level2
TraesCS7A02G306800-TraesCS7B02G207100-TraesCS7D02G303700	0.270458	0.444735	0.284807	0.136937	0.283253	0.317881	0.398867	0.0841119	level2
TraesCS7A02G312400-TraesCS7B02G212100-TraesCS7D02G308800	0.394232	0.290217	0.315551	0.0769234	0.333845	0.309751	0.356403	0.0334951	level1
TraesCS7A02G312500-TraesCS7B02G212200-TraesCS7D02G308900	0.390269	0.291004	0.318728	0.0726643	0.250497	0.399325	0.350178	0.107396	level1
TraesCS7A02G316300-TraesCS7B02G217900-TraesCS7D02G313800	0.368339	0.470287	0.161374	0.222677	0.260685	0.375798	0.363516	0.0895843	level2
TraesCS7A02G318500-TraesCS7B02G219400-TraesCS7D02G315100	0.249562	0.2033	0.547138	0.263955	0.298905	0.27163	0.429465	0.119446	level3
TraesCS7A02G325400-TraesCS7B02G226100-TraesCS7D02G322000	0.423096	0.304505	0.272399	0.112404	0.375596	0.308834	0.31557	0.0522993	level1
TraesCS7A02G325900-TraesCS7B02G226500-TraesCS7D02G322600	0.16169	0.588456	0.249855	0.318671	0.179562	0.590254	0.230184	0.316744	level3
TraesCS7A02G326600-TraesCS7B02G227200-TraesCS7D02G323400	0	0	1	0.816517	0.39318	0.329801	0.277019	0.0824545	level3
TraesCS7A02G327700-TraesCS7B02G228400-TraesCS7D02G324500	0.670588	0.133546	0.195866	0.415435	0.161802	0.338053	0.500146	0.239385	level3
TraesCS7A02G327800-TraesCS7B02G228500-TraesCS7D02G324600	0.394491	0.530187	0.0753225	0.330295	0.559329	0.248796	0.191875	0.279758	level3
TraesCS7A02G332700-TraesCS7B02G244800-TraesCS7D02G340900	0.263771	0.371681	0.364548	0.0855403	0.334201	0.381995	0.283803	0.0696799	level1
TraesCS7A02G335500-TraesCS7B02G247100-TraesCS7D02G343200	0	0.324116	0.675884	0.47809	0.275218	0.441859	0.282923	0.133153	level3
TraesCS7A02G339800-TraesCS7B02G251400-TraesCS7D02G347500	0.316551	0.352699	0.33075	0.0263947	0.339346	0.34423	0.316424	0.0217749	level1
TraesCS7A02G340900-TraesCS7B02G242100-TraesCS7D02G338700	0.221631	0.378093	0.400276	0.137824	0.292481	0.357769	0.34975	0.0506839	level2
TraesCS7A02G347800-TraesCS7B02G235400-TraesCS7D02G331200	0.760394	0.239606	0	0.549827	0.648282	0.170431	0.181287	0.385851	level3
TraesCS7A02G351500-TraesCS7B02G276600-TraesCS7D02G371500	0.275613	0.338366	0.38602	0.078525	0.288968	0.102573	0.608459	0.361865	level1
TraesCS7A02G363100-TraesCS7B02G264800-TraesCS7D02G359900	0.420237	0.125087	0.454676	0.256274	0.159233	0.247499	0.593268	0.324465	level3
TraesCS7A02G367900-TraesCS7B02G260700-TraesCS7D02G355000	0.351386	0.331771	0.316843	0.0251715	0.497929	0.221196	0.280876	0.206038	level1
TraesCS7A02G381000-TraesCS7B02G282900-TraesCS7D02G377300	0.166873	0.424747	0.40838	0.204281	0.416523	0.335562	0.247915	0.119395	level2
TraesCS7A02G381100-TraesCS7B02G283000-TraesCS7D02G377400	0.236602	0.385369	0.37803	0.118726	0.262164	0.331827	0.406009	0.101894	level1
TraesCS7A02G384900-TraesCS7B02G287800-TraesCS7D02G381400	0.302693	0.449636	0.24767	0.147772	0.372177	0.336133	0.291691	0.057307	level2
TraesCS7A02G385000-TraesCS7B02G288000-TraesCS7D02G381600	0	1	0	0.816517	0.316769	0.185871	0.497361	0.221264	level3
TraesCS7A02G385100-TraesCS7B02G288100-TraesCS7D02G381700	0.257628	0.432342	0.31003	0.126927	0.206582	0.268546	0.524872	0.238713	level2
TraesCS7A02G385200-TraesCS7B02G288200-TraesCS7D02G381800	0.662367	0.270798	0.066835	0.428052	0.831772	0.0435323	0.124695	0.613179	level3
TraesCS7A02G385300-TraesCS7B02G288300-TraesCS7D02G381900	0.419759	0.316341	0.2639	0.112305	0.362888	0.278085	0.359027	0.0679658	level1
TraesCS7A02G391300-TraesCS7B02G293000-TraesCS7D02G386800	0.348106	0.245	0.406894	0.116041	0.218471	0.505695	0.275834	0.215038	level1
TraesCS7A02G394400-TraesCS7B02G296400-TraesCS7D02G389800	0.233546	0.296589	0.469865	0.173153	0.265962	0.468948	0.265091	0.166194	level2
TraesCS7A02G401200-TraesCS7B02G301400-TraesCS7D02G395100	0.106537	0.541794	0.351668	0.308645	0.017279	0.929832	0.0528889	0.731015	level3
TraesCS7A02G409100-TraesCS7B02G308800-TraesCS7D02G402300	0.31949	0.331364	0.349146	0.0218836	0.54465	0.233292	0.222058	0.258995	level1
TraesCS7A02G423100-TraesCS7B02G323600-TraesCS7D02G416000	0.222855	0.449085	0.32806	0.160203	0.318717	0.372493	0.30879	0.0488142	level2
TraesCS7A02G423200-TraesCS7B02G323700-TraesCS7D02G416100	0.298175	0.291496	0.41033	0.0945954	0.300638	0.31431	0.385052	0.0643353	level1
TraesCS7A02G424300-TraesCS7B02G325500-TraesCS7D02G417100	0.481596	0.287885	0.23052	0.186149	0.378785	0.284205	0.33701	0.0672778	level2
TraesCS7A02G432000-TraesCS7B02G332200-TraesCS7D02G423700	0.388685	0.399335	0.21198	0.148929	0.278232	0.425676	0.296092	0.113945	level2
TraesCS7A02G439100-TraesCS7B02G337700-TraesCS7D02G428700	0.373249	0.250751	0.376	0.101326	0.299716	0.416825	0.283459	0.103062	level1
TraesCS7A02G439200-TraesCS7B02G337800-TraesCS7D02G428800	0.247986	0.182564	0.56945	0.292916	0.325648	0.073996	0.600356	0.372356	level3
TraesCS7A02G442600-TraesCS7B02G341300-TraesCS7D02G431600	0	0	1	0.816517	0.92377	0.0551311	0.0210987	0.723558	level3
TraesCS7A02G443400-TraesCS7B02G342200-TraesCS7D02G432600	0.330027	0.313187	0.356785	0.0316246	0.421392	0.539657	0.0389506	0.37016	level1
TraesCS7A02G446000-TraesCS7B02G345500-TraesCS7D02G436100	0.319058	0.45688	0.224063	0.165653	0.0963678	0.774217	0.129415	0.540506	level2
TraesCS7A02G446100-TraesCS7B02G345600-TraesCS7D02G435900	0.219746	0.258591	0.521663	0.232357	0.473656	0.131952	0.394392	0.252995	level2
TraesCS7A02G478200-TraesCS7B02G380600-TraesCS7D02G465600	0.676172	0.323828	0	0.478302	0.664851	0.180921	0.154228	0.406504	level3
TraesCS7A02G480700-TraesCS7B02G382800-TraesCS7D02G467500	0.419245	0.27435	0.306405	0.107788	0.29137	0.311089	0.397542	0.0800739	level1
TraesCS7A02G491300-TraesCS7B02G395100-TraesCS7D02G477600	0.652714	0.0768972	0.270389	0.414438	0.395102	0.421052	0.183846	0.184092	level3
TraesCS7A02G494600-TraesCS7B02G402800-TraesCS7D02G482000	0.385858	0.188166	0.425976	0.180134	0.368995	0.292495	0.33851	0.0547691	level2
TraesCS7A02G522900-TraesCS7B02G439900-TraesCS7D02G512100	0.297273	0.464336	0.238391	0.16586	0.423743	0.275762	0.300494	0.11225	level2
TraesCS7A02G557100-TraesCS7B02G481800-TraesCS7D02G553500	0	0.584118	0.415882	0.425267	0.475868	0.176984	0.347148	0.212098	level3
TraesCS7A02G561500-TraesCS7B02G502100-TraesCS7D02G548300	0.372569	0.189235	0.438196	0.182574	0.499657	0.299482	0.200861	0.215387	level2
[truncated: 37 more columns]

## Sheet: figure7
figure 7a
TF	TE subfamily enriched in balanced TE-TFBS
	RLC_famc1.4					RLC_famc1.2					RLC_famc3.2					RLG_famc2.6
	# balanced overlapped TE-embedded TFBS	# balanced TE-embedded TFBS	ratio of balanced TE-embedded TFBS in length	ratio of TE in genome in length	enrichment (based on length)	# balanced overlapped TE-embedded TFBS	# balanced TE-embedded TFBS	ratio of balanced TE-embedded TFBS in length	ratio of TE in genome in length	enrichment (based on length)	# balanced overlapped TE-embedded TFBS	# balanced TE-embedded TFBS	ratio of balanced TE-embedded TFBS in length	ratio of TE in genome in length	enrichment (based on length)	# balanced overlapped TE-embedded TFBS	# balanced TE-embedded TFBS	ratio of balanced TE-embedded TFBS in length	ratio of TE in genome in length	enrichment (based on length)
AP2-DREB-1A-1	281	1290	0.217398	0.0116735	18.6232	136	1290	0.0984683	0.0223992	4.39606	0	0	0	0	0	50	1290	0.0409703	0.0164622	2.48875
AP2-DREB-1B-1	267	1188	0.214051	0.0116735	18.3365	143	1188	0.11869	0.0223992	5.29885	0	0	0	0	0	46	1188	0.0432531	0.0164622	2.62742
AP2-DREB-1D-1	299	1311	0.219676	0.0116735	18.8183	149	1311	0.110753	0.0223992	4.94451	4	1311	0.00168001	0.0115824	0.145049	57	1311	0.0480885	0.0164622	2.92115
AP2-DREB-2D-1	375	1591	0.217753	0.0116735	18.6536	178	1591	0.109259	0.0223992	4.87781	5	1591	0.00342778	0.0115824	0.295947	76	1591	0.0440525	0.0164622	2.67598
AP2-RAV-4B-1	87	437	0.216743	0.0116735	18.5671	35	437	0.0741939	0.0223992	3.31235	0	0	0	0	0	18	437	0.0470472	0.0164622	2.85789
AP2-ERF-5B-2	198	673	0.260501	0.0116735	22.3156	86	673	0.124779	0.0223992	5.57069	6	673	0.00841523	0.0115824	0.726553	34	673	0.049845	0.0164622	3.02785
AP2-DREB-5B-3	141	602	0.221442	0.0116735	18.9696	73	602	0.123567	0.0223992	5.51658	1	602	0.000987347	0.0115824	0.0852455	32	602	0.0545802	0.0164622	3.31549
AP2-ERF-6A-1	136	545	0.238234	0.0116735	20.4081	80	545	0.133926	0.0223992	5.97905	4	545	0.00742601	0.0115824	0.641146	29	545	0.0554838	0.0164622	3.37038
AP2-ERF-6D-1	69	247	0.241897	0.0116735	20.7219	37	247	0.134011	0.0223992	5.98285	2	247	0.00781775	0.0115824	0.674968	20	247	0.0823552	0.0164622	5.00268
bZIP-3A-1	15	91	0.174437	0.0116735	14.943	5	91	0.0702191	0.0223992	3.13489	0	0	0	0	0	3	91	0.0393965	0.0164622	2.39315
bZIP-3A-2	3	26	0.14878	0.0116735	12.7451	1	26	0.0514451	0.0223992	2.29674	0	0	0	0	0	1	26	0.0278561	0.0164622	1.69212
C2C2-Dof-4A-1	10	60	0.198405	0.0116735	16.9962	5	60	0.0691892	0.0223992	3.08891	0	0	0	0	0	4	60	0.0848142	0.0164622	5.15206
C2C2-Dof-4D-1	7	46	0.183644	0.0116735	15.7317	3	46	0.0533751	0.0223992	2.3829	0	0	0	0	0	1	46	0.0201206	0.0164622	1.22223
C2H2-2A-1	10	56	0.240837	0.0116735	20.6311	4	56	0.0769502	0.0223992	3.4354	3	56	0.0729002	0.0115824	6.29405	0	0	0	0	0
EIL-4D-1	24	42	0.421067	0.0116735	36.0703	1	42	0.0696683	0.0223992	3.1103	0	0	0	0	0	10	42	0.261256	0.0164622	15.8701
GARP-G2-2A-1	100	368	0.2607	0.0116735	22.3326	22	368	0.0604192	0.0223992	2.69738	1	368	0.00194934	0.0115824	0.168302	18	368	0.0495162	0.0164622	3.00787
GARP-G2-2B-1	30	89	0.264917	0.0116735	22.6939	7	89	0.0926743	0.0223992	4.13739	0	0	0	0	0	8	89	0.0783766	0.0164622	4.761
GARP-G2-4D-2	16	95	0.200204	0.0116735	17.1503	6	95	0.0656846	0.0223992	2.93245	0	0	0	0	0	6	95	0.0599036	0.0164622	3.63886
GARP-G2-5B-3	18	81	0.17137	0.0116735	14.6803	6	81	0.0765279	0.0223992	3.41655	0	0	0	0	0	7	81	0.079688	0.0164622	4.84067
HB-PHD-6A-1	5	24	0.172537	0.0116735	14.7802	1	24	0.0373559	0.0223992	1.66773	0	0	0	0	0	2	24	0.0642237	0.0164622	3.90128
MYB-7A-3	13	31	0.413111	0.0116735	35.3888	2	31	0.0534459	0.0223992	2.38606	0	0	0	0	0	2	31	0.0949367	0.0164622	5.76695
NAC-6A-1	5	78	0.0810805	0.0116735	6.94569	7	78	0.0801623	0.0223992	3.5788	13	78	0.168781	0.0115824	14.5722	10	78	0.138181	0.0164622	8.39384
NAC-6B-1	4	67	0.101019	0.0116735	8.6537	7	67	0.0930882	0.0223992	4.15587	12	67	0.173666	0.0115824	14.994	7	67	0.0807569	0.0164622	4.9056
NAC-6D-1	3	42	0.102429	0.0116735	8.77449	7	42	0.15855	0.0223992	7.07838	10	42	0.231798	0.0115824	20.013	5	42	0.079165	0.0164622	4.8089
Trihelix-2A-1	15	49	0.27873	0.0116735	23.8772	4	49	0.0480368	0.0223992	2.14458	0	0	0	0	0	2	49	0.0305713	0.0164622	1.85706
TF	TE subfamily enriched in balanced dTE-TFBS
	RLC_famc1.4					RLC_famc1.2					RLC_famc3.2					RLG_famc2.6
	# balanced overlapped dTE-embedded TFBS	# balanced dTE-embedded TFBS	ratio of balanced dTE-embedded TFBS in length	ratio of TE in genome in length	enrichment (based on length)	# balanced overlapped dTE-embedded TFBS	# balanced dTE-embedded TFBS	ratio of balanced dTE-embedded TFBS in length	ratio of TE in genome in length	enrichment (based on length)	# balanced overlapped dTE-embedded TFBS	# balanced dTE-embedded TFBS	ratio of balanced dTE-embedded TFBS in length	ratio of TE in genome in length	enrichment (based on length)	# balanced overlapped dTE-embedded TFBS	# balanced dTE-embedded TFBS	ratio of balanced dTE-embedded TFBS in length	ratio of TE in genome in length	enrichment (based on length)
AP2-DREB-1A-1	133	654	0.195114	0.0116735	16.7143	62	654	0.0986804	0.0223992	4.40553	3	654	0.00468025	0.0115824	0.404083	40	654	0.06276	0.0164622	3.81237
AP2-DREB-1B-1	140	605	0.215065	0.0116735	18.4234	55	605	0.0779887	0.0223992	3.48176	2	605	0.00331591	0.0115824	0.286289	34	605	0.0529878	0.0164622	3.21876
AP2-DREB-1D-1	124	571	0.211742	0.0116735	18.1387	54	571	0.089999	0.0223992	4.01796	1	571	0.00261345	0.0115824	0.22564	32	571	0.0606747	0.0164622	3.6857
AP2-DREB-2D-1	76	338	0.200231	0.0116735	17.1526	30	338	0.0910286	0.0223992	4.06392	0	0	0	0	0	12	338	0.0376709	0.0164622	2.28833
AP2-RAV-4B-1	170	1083	0.165728	0.0116735	14.1969	107	1083	0.0981631	0.0223992	4.38244	2	1083	0.00229802	0.0115824	0.198406	72	1083	0.0713628	0.0164622	4.33495
AP2-ERF-5B-2	69	326	0.204403	0.0116735	17.51	44	326	0.121522	0.0223992	5.42528	0	0	0	0	0	21	326	0.0563969	0.0164622	3.42584
AP2-DREB-5B-3	100	479	0.206905	0.0116735	17.7243	52	479	0.108489	0.0223992	4.84343	0	0	0	0	0	21	479	0.0463947	0.0164622	2.81826
AP2-ERF-6A-1	95	342	0.266539	0.0116735	22.8328	33	342	0.0920634	0.0223992	4.11012	3	479	0.00511381	0.0115824	0.441516	19	342	0.063334	0.0164622	3.84724
AP2-ERF-6D-1	71	264	0.265728	0.0116735	22.7634	33	264	0.12022	0.0223992	5.36716	1	264	0.00638026	0.0115824	0.550858	10	264	0.0408015	0.0164622	2.4785
bZIP-3A-1	53	471	0.133704	0.0116735	11.4536	28	471	0.0779068	0.0223992	3.47811	1	471	0.00203555	0.0115824	0.175745	11	471	0.0280745	0.0164622	1.70539
bZIP-3A-2	30	173	0.196732	0.0116735	16.8529	12	173	0.0907263	0.0223992	4.05043	0	0	0	0	0	4	173	0.0253589	0.0164622	1.54043
C2C2-Dof-4A-1	49	471	0.106724	0.0116735	9.14242	26	471	0.0518946	0.0223992	2.31681	3	471	0.0088611	0.0115824	0.765049	29	471	0.0507541	0.0164622	3.08307
C2C2-Dof-4D-1	40	455	0.108651	0.0116735	9.30749	23	455	0.0499287	0.0223992	2.22904	3	455	0.00912911	0.0115824	0.788188	27	455	0.0543969	0.0164622	3.30435
C2H2-2A-1	36	236	0.161344	0.0116735	13.8214	7	236	0.0342554	0.0223992	1.52931	17	236	0.0801935	0.0115824	6.92374	6	236	0.0363663	0.0164622	2.20908
EIL-4D-1	507	836	0.524604	0.0116735	44.9397	22	836	0.0417277	0.0223992	1.86291	0	0	0	0	0	136	836	0.128539	0.0164622	7.80813
GARP-G2-2A-1	472	1826	0.240601	0.0116735	20.6109	139	1826	0.0811778	0.0223992	3.62414	15	1826	0.00870658	0.0115824	0.751708	109	1826	0.053143	0.0164622	3.22818
GARP-G2-2B-1	160	731	0.1825	0.0116735	15.6337	34	731	0.0526756	0.0223992	2.35167	6	731	0.00951463	0.0115824	0.821473	50	731	0.065	0.0164622	3.94844
GARP-G2-4D-2	59	538	0.114743	0.0116735	9.82936	14	538	0.0310155	0.0223992	1.38467	3	538	0.00757025	0.0115824	0.653599	24	538	0.0522344	0.0164622	3.17299
GARP-G2-5B-3	140	655	0.194327	0.0116735	16.6468	42	655	0.0692057	0.0223992	3.08965	5	655	0.00765018	0.0115824	0.6605	29	655	0.0414618	0.0164622	2.51861
HB-PHD-6A-1	32	522	0.0758999	0.0116735	6.5019	14	522	0.0317279	0.0223992	1.41647	1	522	0.00381324	0.0115824	0.329227	7	522	0.0149182	0.0164622	0.906209
MYB-7A-3	76	368	0.181662	0.0116735	15.5619	42	368	0.114215	0.0223992	5.09907	4	368	0.00912798	0.0115824	0.788091	13	368	0.0407534	0.0164622	2.47557
NAC-6A-1	46	1008	0.0468415	0.0116735	4.01264	40	1008	0.0359289	0.0223992	1.60403	267	1008	0.312536	0.0115824	26.9837	70	1008	0.0631056	0.0164622	3.83336
NAC-6B-1	41	919	0.0474511	0.0116735	4.06486	42	919	0.0391422	0.0223992	1.74748	268	919	0.338447	0.0115824	29.2208	65	919	0.066429	0.0164622	4.03524
NAC-6D-1	34	830	0.0359959	0.0116735	3.08356	29	830	0.0287586	0.0223992	1.28391	294	830	0.411989	0.0115824	35.5703	49	830	0.052065	0.0164622	3.1627
Trihelix-2A-1	59	621	0.0997622	0.0116735	8.54604	50	621	0.0700886	0.0223992	3.12907	0	0	0	0	0	35	621	0.0507546	0.0164622	3.0831
figure 7b
TE subfamily	tree (Newick format)
RLC_famc1.4	((((RLC_famc1.4_496_D_nonpeak:0.03016,(RLC_famc1.4_361_D_nonpeak:0.02558,RLC_famc1.4_313_D_peak:0.02606)1.000:0.00911)0.999:0.00908,(RLC_famc1.4_315_D_peak:0.03548,RLC_famc1.4_57_A_peak:0.04831)0.980:0.00512)0.301:0.00441,(((RLC_famc1.4_372_D_peak:0.03097,(RLC_famc1.4_1391_B_peak:0.06312,((RLC_famc1.4_650_D_peak:0.05556,(((RLC_famc1.4_1959_D_peak:0.03111,RLC_famc1.4_2684_D_peak:0.04308)0.243:0.00…
figure 7c
species	# flTE pairs with K2P distance < 10			# flTE pairs with K2P distance < 20			# flTE pairs with K2P distance < 40
	RLC_famc1.4	RLG_famc13	RLG_famc7.3	RLC_famc1.4	RLG_famc13	RLG_famc7.3	RLC_famc1.4	RLG_famc13	RLG_famc7.3
A-B	21260	14108	426	103741	40489	4128	158734	68385	16490
A-D	23451	8892	216	117898	50966	7083	189568	81421	14474
B-D	20476	12213	121	139847	51834	2377	216505	82618	4697
A-rye	31558	162	442	192045	21201	1356	279571	43231	130715
B-rye	23422	198	50	227063	23486	327	309665	53853	36585
D-rye	43720	288	102	245814	29949	335	378420	53190	34447
A-barley	5	59	0	145	202	0	3326	16998	0
B-barley	0	83	0	0	288	0	0	17585	0
D-barley	0	75	0	0	248	0	0	16466	0
figure 7de
TE	TE subfamily enriched in balanced TE-TFBS in A subgenome					TE subfamily enriched in balanced TE-TFBS in B subgenome					TE subfamily enriched in balanced TE-TFBS in D subgenome					TE subfamily enriched in balanced dTE-TFBS in A subgenome					TE subfamily enriched in balanced dTE-TFBS in B subgenome					TE subfamily enriched in balanced dTE-TFBS in D subgenome
	# balanced overlapped TE-embedded DHS	# balanced TE-embedded DHS	ratio of balanced TE-embedded DHS in length	ratio of TE in genome in length	enrichment (based on length)	# balanced overlapped TE-embedded DHS	# balanced TE-embedded DHS	ratio of balanced TE-embedded DHS in length	ratio of TE in genome in length	enrichment (based on length)	# balanced overlapped TE-embedded DHS	# balanced TE-embedded DHS	ratio of balanced TE-embedded DHS in length	ratio of TE in genome in length	enrichment (based on length)	# balanced overlapped dTE-embedded DHS	# balanced dTE-embedded DHS	ratio of balanced TE-embedded DHS in length	ratio of TE in genome in length	enrichment (based on length)	# balanced overlapped dTE-embedded DHS	# balanced dTE-embedded DHS	ratio of balanced TE-embedded DHS in length	ratio of TE in genome in length	enrichment (based on length)	# balanced overlapped dTE-embedded DHS	# balanced dTE-embedded DHS	ratio of balanced TE-embedded DHS in length	ratio of TE in genome in length	enrichment (based on length)
RLC_famc1.4	196	690	0.259895	0.0116735	22.2637	165	656	0.224892	0.0116735	19.2652	224	716	0.262529	0.0116735	22.4893	271	853	0.282567	0.0116735	24.2059	313	905	0.320197	0.0116735	27.4294	239	832	0.268528	0.0116735	23.0032
RLC_famc6	6	690	0.0150023	0.00205463	7.3017	0	656	0	0	0	6	716	0.0083683	0.00205463	4.0729	3	853	0.00455831	0.00205463	2.21856	11	905	0.0116873	0.00205463	5.68827	6	832	0.00740802	0.00205463	3.60553
RIX_famc1	6	690	0.00866686	0.0013694	6.32895	3	656	0.00582756	0.0013694	4.25556	1	716	0.0027075	0.0013694	1.97714	0	853	0	0	0	3	905	0.0039274	0.0013694	2.86797	3	832	0.00209535	0.0013694	1.53012
RLC_famc1.2	94	690	0.12017	0.0223992	5.36492	70	656	0.0827591	0.0223992	3.69473	86	716	0.107857	0.0223992	4.81522	110	853	0.114232	0.0223992	5.09982	116	905	0.119076	0.0223992	5.31608	118	832	0.126417	0.0223992	5.64382
RLC_famc1.5	24	690	0.0314255	0.00601706	5.22273	16	656	0.0218728	0.00601706	3.63513	22	716	0.0256759	0.00601706	4.26718	24	853	0.0213906	0.00601706	3.55499	39	905	0.0333675	0.00601706	5.54548	24	832	0.0280824	0.00601706	4.66713
RLG_famc7.3	21	690	0.0267958	0.00928016	2.88743	0	656	0	0	0	1	716	0.0019215	0.00928016	0.207055	0	853	0	0	0	0	905	0	0	0	0	832	0	0	0
RLG_famc2.6	38	690	0.0459136	0.0164622	2.78903	31	656	0.0488864	0.0164622	2.96962	32	716	0.0341786	0.0164622	2.07619	39	853	0.0374666	0.0164622	2.27592	49	905	0.0429266	0.0164622	2.60759	57	832	0.0532586	0.0164622	3.23521
RLC_famc1.8	15	690	0.0180693	0.00656893	2.75072	17	656	0.0204229	0.00656893	3.10901	15	716	0.0164998	0.00656893	2.51179	16	853	0.0183915	0.00656893	2.79977	19	905	0.0182174	0.00656893	2.77327	23	832	0.0268643	0.00656893	4.0896
RLC_famc1.7	33	690	0.0445762	0.0163164	2.73199	8	656	0.00865931	0.0163164	0.530712	1	716	0.00241947	0.0163164	0.148285	7	853	0.00742798	0.0163164	0.455246	24	905	0.0291345	0.0163164	1.7856	27	832	0.0360091	0.0163164	2.20693
DTC_famc2.9	16	690	0.0184616	0.00716928	2.5751	36	656	0.0461881	0.00716928	6.4425	29	716	0.0299759	0.00716928	4.18116	44	853	0.0434962	0.00716928	6.06702	26	905	0.027583	0.00716928	3.84739	36	832	0.0400551	0.00716928	5.58705
DTC_famc2.3	21	690	0.0237567	0.00923097	2.57359	15	656	0.0201685	0.00923097	2.18487	21	716	0.0226278	0.00923097	2.45129	25	853	0.0330515	0.00923097	3.5805	36	905	0.0294499	0.00923097	3.19034	29	832	0.029221	0.00923097	3.16554
DTC_famc1.4	14	690	0.0175962	0.00707597	2.48675	5	656	0.0058359	0.00707597	0.824749	22	716	0.0302933	0.00707597	4.28115	18	853	0.019261	0.00707597	2.72203	25	905	0.0271763	0.00707597	3.84065	13	832	0.0136429	0.00707597	1.92806
RLC_famc1.6	47	690	0.0535042	0.0225	2.37796	17	656	0.022376	0.0225	0.994489	37	716	0.0407406	0.0225	1.81069	38	853	0.0410864	0.0225	1.82606	65	905	0.0566792	0.0225	2.51908	49	832	0.0470353	0.0225	2.09046
DTC_famc6.2	1	690	0.0022532	0.00101243	2.22554	0	656	0	0	0	1	716	0.000344359	0.00101243	0.340131	0	853	0	0	0	0	905	0	0	0	0	832	0	0	0
RLG_famc6.1	12	690	0.0117206	0.00566223	2.06996	4	656	0.00829648	0.00566223	1.46523	3	716	0.00421423	0.00566223	0.74427	6	853	0.00541394	0.00566223	0.95615	12	905	0.010073	0.00566223	1.77898	14	832	0.0126938	0.00566223	2.24184
DTC_famc2.7	16	690	0.0207798	0.0104869	1.9815	20	656	0.026901	0.0104869	2.5652	17	716	0.0232717	0.0104869	2.21912	30	853	0.032951	0.0104869	3.14211	24	905	0.0245761	0.0104869	2.3435	23	832	0.0256758	0.0104869	2.44837
DTC_famc2.4	19	690	0.0240085	0.0139199	1.72476	50	656	0.0754621	0.0139199	5.42117	45	716	0.0632839	0.0139199	4.54629	65	853	0.0769862	0.0139199	5.53066	44	905	0.0365666	0.0139199	2.62693	42	832	0.059715	0.0139199	4.2899
RLG_famc2.2	7	690	0.00890013	0.00710337	1.25294	7	656	0.00988127	0.00710337	1.39107	3	716	0.00353064	0.00710337	0.497037	6	853	0.00673821	0.00710337	0.948593	9	905	0.0091783	0.00710337	1.29211	8	832	0.0102629	0.00710337	1.44479
DTC_famc2.6	11	690	0.015612	0.012952	1.20537	8	656	0.00847581	0.012952	0.654402	28	716	0.0292897	0.012952	2.2614	28	853	0.0238658	0.012952	1.84263	27	905	0.0278159	0.012952	2.14761	14	832	0.0131113	0.012952	1.0123
RLC_famc3.4	9	690	0.00933885	0.00800485	1.16665	4	656	0.0050449	0.00800485	0.63023	9	716	0.0103576	0.00800485	1.29392	6	853	0.00605346	0.00800485	0.756224	7	905	0.00498719	0.00800485	0.623021	9	832	0.00695463	0.00800485	0.868802
DTC_famc2.1	11	690	0.012667	0.0110464	1.14671	16	656	0.0171045	0.0110464	1.54842	10	716	0.0137897	0.0110464	1.24834	16	853	0.0145997	0.0110464	1.32167	17	905	0.0145623	0.0110464	1.31828	21	832	0.0193846	0.0110464	1.75483
DTC_famc2.2	6	690	0.0074117	0.00656645	1.12872	17	656	0.0193441	0.00656645	2.9459	21	716	0.0289581	0.00656645	4.41001	24	853	0.026062	0.00656645	3.96896	22	905	0.0196727	0.00656645	2.99594	13	832	0.0137837	0.00656645	2.09911
DTC_famc2.5	8	690	0.00959863	0.0103138	0.930659	23	656	0.0272555	0.0103138	2.64262	22	716	0.0279494	0.0103138	2.7099	28	853	0.0252265	0.0103138	2.4459	22	905	0.024427	0.0103138	2.36838	20	832	0.0185021	0.0103138	1.79392
RLC_famc1.3	14	690	0.0183225	0.0197133	0.929449	15	656	0.0217241	0.0197133	1.102	17	716	0.0157458	0.0197133	0.79874	22	853	0.0198402	0.0197133	1.00644	18	905	0.0172081	0.0197133	0.872918	18	832	0.0232205	0.0197133	1.17791
RLC_famc3.3	3	690	0.00213259	0.00238076	0.89576	5	656	0.003645	0.00238076	1.53102	0	716	0	0	0	2	853	0.00118858	0.00238076	0.499244	0	905	0	0	0	6	832	0.00477602	0.00238076	2.00609
RLC_famc4.1	7	690	0.00476088	0.00557056	0.85465	1	656	0.0018225	0.00557056	0.327166	0	716	0	0	0	0	853	0	0	0	5	905	0.00348746	0.00557056	0.626052	4	832	0.00292018	0.00557056	0.524217
RLC_famc1.9	2	690	0.00200402	0.00248747	0.805646	10	656	0.0109281	0.00248747	4.39326	7	716	0.00695246	0.00248747	2.79499	9	853	0.0106105	0.00248747	4.26558	6	905	0.00636985	0.00248747	2.56077	4	832	0.00606193	0.00248747	2.43699
RLC_famc11	1	690	0.000933089	0.00116401	0.801616	0	656	0	0	0	0	716	0	0	0	0	853	0	0	0	0	905	0	0	0	0	832	0	0	0
RLG_famc5.4	12	690	0.0128406	0.0216982	0.591782	4	656	0.00650178	0.0216982	0.299646	0	716	0	0	0	3	853	0.00344135	0.0216982	0.158601	8	905	0.0087815	0.0216982	0.404711	8	832	0.00879255	0.0216982	0.40522
RLG_famc7.1	3	690	0.00308291	0.00625546	0.492835	0	656	0	0	0	1	716	0.000597827	0.00625546	0.0955688	0	853	0	0	0	0	905	0	0	0	0	832	0	0	0
DTC_famc2.8	2	690	0.00458327	0.00948213	0.483359	32	656	0.0433605	0.00948213	4.57286	13	716	0.0180782	0.00948213	1.90655	31	853	0.0297949	0.00948213	3.14222	7	905	0.0095406	0.00948213	1.00617	23	832	0.0254862	0.00948213	2.68781
RLG_famc13	9	690	0.00786366	0.0196303	0.400588	5	656	0.00491561	0.0196303	0.250409	22	716	0.0173588	0.0196303	0.884286	8	853	0.00598687	0.0196303	0.304981	6	905	0.00440923	0.0196303	0.224613	2	832	0.00151004	0.0196303	0.0769239
RLG_famc2.1	10	690	0.00976828	0.0255634	0.38212	8	656	0.00928628	0.0255634	0.363265	3	716	0.00209432	0.0255634	0.0819265	7	853	0.00727093	0.0255634	0.284427	8	905	0.00768597	0.0255634	0.300663	11	832	0.0135378	0.0255634	0.529577
RLG_famc1.2	3	690	0.00555082	0.0166954	0.332476	2	656	0.00218811	0.0166954	0.131061	0	716	0	0	0	0	853	0	0	0	1	905	0.000405433	0.0166954	0.0242841	1	832	0.00142295	0.0166954	0.0852301
RLG_famc2.4	3	690	0.00299278	0.00982617	0.304572	3	656	0.00470709	0.00982617	0.479036	0	716	0	0	0	2	853	0.00182559	0.00982617	0.185789	1	905	0.000748017	0.00982617	0.076125	4	832	0.00332234	0.00982617	0.338111
RLX_famc8	1	690	0.001059	0.00375755	0.281833	0	656	0	0	0	1	716	0.00195094	0.00375755	0.519205	0	853	0	0	0	2	905	0.00131242	0.00375755	0.349275	2	832	0.00142423	0.00375755	0.379032
RLG_famc7.2	4	690	0.00519959	0.0191011	0.272214	0	656	0	0	0	1	716	0.000779608	0.0191011	0.0408148	1	853	0.00103781	0.0191011	0.0543325	2	905	0.00125203	0.0191011	0.0655475	2	832	0.00184816	0.0191011	0.0967567
RLG_famc2.3	3	690	0.00430228	0.0169555	0.253739	11	656	0.0109586	0.0169555	0.646315	4	716	0.00364457	0.0169555	0.214949	10	853	0.0112463	0.0169555	0.663283	5	905	0.00375857	0.0169555	0.221673	10	832	0.00819698	0.0169555	0.483441
RLG_famc1.3	3	690	0.00477148	0.0207686	0.229745	2	656	0.00294853	0.0207686	0.141971	2	716	0.00332837	0.0207686	0.16026	2	853	0.00188966	0.0207686	0.0909864	1	905	0.000349978	0.0207686	0.0168513	3	832	0.00363485	0.0207686	0.175017
RLG_famc1.1	3	690	0.00448784	0.020088	0.223409	8	656	0.0102191	0.020088	0.508717	0	716	0	0	0	6	853	0.0080474	0.020088	0.400607	2	905	0.000996945	0.020088	0.0496289	6	832	0.00650123	0.020088	0.323637
RLG_famc3.1	2	690	0.00263227	0.0141924	0.18547	0	656	0	0	0	0	716	0	0	0	0	853	0	0	0	2	905	0.00145783	0.0141924	0.102719	3	832	0.00223368	0.0141924	0.157386
RLG_famc8.3	3	690	0.00163821	0.00974972	0.168026	2	656	0.00375344	0.00974972	0.384979	0	716	0	0	0	1	853	0.000591776	0.00974972	0.0606967	0	905	0	0	0	0	832	0	0	0
RLG_famc10.1	1	690	0.000775365	0.00568708	0.136338	0	656	0	0	0	2	716	0.00218393	0.00568708	0.384016	3	853	0.00249023	0.00568708	0.437875	2	905	0.00200621	0.00568708	0.352766	0	832	0	0	0
RLG_famc1.5	1	690	0.00127107	0.0117137	0.108511	2	656	0.0031362	0.0117137	0.267738	0	716	0	0	0	1	853	0.000755111	0.0117137	0.0644639	0	905	0	0	0	1	832	0.00197624	0.0117137	0.168712
RLG_famc3.2	1	690	0.000526188	0.00607286	0.0866458	0	656	0	0	0	0	716	0	0	0	0	853	0	0	0	0	905	0	0	0	0	832	0	0	0
RLC_famc2.2	1	690	0.000429433	0.00562138	0.0763928	0	656	0	0	0	1	716	0.0016181	0.00562138	0.287847	1	853	0.000863164	0.00562138	0.15355	1	905	0.000550846	0.00562138	0.0979912	0	832	0	0	0
DTC_famc1.1	0	690	0	0	0	1	656	0.000216865	0.00239276	0.0906338	0	716	0	0	0	0	853	0	0	0	0	905	0	0	0	0	832	0	0	0
DTC_famc1.2	0	690	0	0	0	1	656	0.000670058	0.00139392	0.4807	0	716	0	0	0	0	853	0	0	0	0	905	0	0	0	0	832	0	0	0
DTC_famc1.5	0	690	0	0	0	2	656	0.00103289	0.00413192	0.249978	3	716	0.00183573	0.00413192	0.44428	0	853	0	0	0	0	905	0	0	0	0	832	0	0	0
DTC_famc4.1	0	690	0	0	0	0	656	0	0	0	1	716	0.000185621	0.00276676	0.0670897	0	853	0	0	0	0	905	0	0	0	0	832	0	0	0
DTC_famc5	0	690	0	0	0	0	656	0	0	0	2	716	0.00147345	0.0031833	0.462869	0	853	0	0	0	0	905	0	0	0	0	832	0	0	0
DTC_famc9	0	690	0	0	0	2	656	0.00123168	0.00185201	0.66505	0	716	0	0	0	0	853	0	0	0	0	905	0	0	0	0	832	0	0	0
RLC_famc2.1	0	690	0	0	0	0	656	0	0	0	1	716	0.00195222	0.00159507	1.22391	0	853	0	0	0	0	905	0	0	0	0	832	0	0	0
RLC_famc3.2	0	690	0	0	0	0	656	0	0	0	3	716	0.00436529	0.0115824	0.37689	2	853	0.00277544	0.0115824	0.239626	2	905	0.00252255	0.0115824	0.217792	0	832	0	0	0
RLC_famc7.1	0	690	0	0	0	1	656	0.000679789	0.00225323	0.301695	15	716	0.0176378	0.00225323	7.82779	12	853	0.0177131	0.00225323	7.8612	18	905	0.0191132	0.00225323	8.48258	0	832	0	0	0
RLG_famc10.3	0	690	0	0	0	1	656	0.00257736	0.0123371	0.208911	0	716	0	0	0	1	853	0.00166602	0.0123371	0.135041	0	905	0	0	0	1	832	0.00167782	0.0123371	0.135998
RLG_famc14	0	690	0	0	0	5	656	0.00874968	0.0131582	0.66496	0	716	0	0	0	4	853	0.00601199	0.0131582	0.456901	0	905	0	0	0	3	832	0.00530883	0.0131582	0.403462
RLG_famc15	0	690	0	0	0	1	656	0.00204354	0.0129004	0.158409	2	716	0.00162578	0.0129004	0.126026	0	853	0	0	0	0	905	0	0	0	0	832	0	0	0
RLG_famc17	0	690	0	0	0	0	656	0	0	0	1	716	0.0028688	0.00108874	2.63497	0	853	0	0	0	0	905	0	0	0	0	832	0	0	0
RLG_famc2.5	0	690	0	0	0	5	656	0.00459309	0.00159075	2.88737	2	716	0.00211224	0.00159075	1.32783	7	853	0.00582604	0.00159075	3.66245	2	905	0.00251146	0.00159075	1.57879	5	832	0.00592104	0.00159075	3.72217
RLG_famc3.4	0	690	0	0	0	0	656	0	0	0	1	716	0.000625991	0.0128779	0.0486097	0	853	0	0	0	0	905	0	0	0	0	832	0	0	0
RLG_famc4.2	0	690	0	0	0	1	656	0.00160425	0.00798927	0.200801	0	716	0	0	0	0	853	0	0	0	0	905	0	0	0	0	832	0	0	0
RLG_famc6.3	0	690	0	0	0	3	656	0.00346011	0.014701	0.235366	0	716	0	0	0	0	853	0	0	0	0	905	0	0	0	2	832	0.00274855	0.014701	0.186963
RLG_famc7.4	0	690	0	0	0	0	656	0	0	0	1	716	0.00150289	0.00738608	0.203476	2	853	0.00133558	0.00738608	0.180824	1	905	0.000697492	0.00738608	0.0944333	0	832	0	0	0
RLX_famc11	0	690	0	0	0	2	656	0.00157088	0.00175593	0.894614	0	716	0	0	0	0	853	0	0	0	0	905	0	0	0	0	832	0	0	0
figure 7f
TE subfamily	enrichment of TE in TAD boundaries with TFBS							enrichment of TE in TAD boundaries without TFBS
	# TAD boudaries with each TE subfamily	# TAD boundaries	length of TAD boundaries overlapped with each TE subfamily	length of TAD boundaries overlapped with TE	ratio of TE in genome	enrichment	pvalue (chi-squared test)	# TAD boudaries with each TE subfamily	# TAD boundaries	length of TAD boundaries overlapped with each TE subfamily	length of TAD boundaries overlapped with TE	ratio of TE in genome	enrichment	pvalue (chi-squared test)
RLC_famc1.4	2102	31525	2441053	75096914	0.0116735	2.78454	0	375	9791	564582	38924976	0.0116735	1.2425	4.35625e-126
RLC_famc1.2	1608	31525	2687488	75096914	0.0223992	1.59769	4.67363e-240	887	9791	2930536	38924976	0.0223992	3.36114	0
RLC_famc1.3	1115	31525	2523827	75096914	0.0197133	1.70482	3.80306e-84	635	9791	2153498	38924976	0.0197133	2.80645	3.13714e-208
RLC_famc1.5	440	31525	693927	75096914	0.00601706	1.5357	1.54986e-72	184	9791	385400	38924976	0.00601706	1.6455	3.46709e-58
RLC_famc1.6	1131	31525	2009034	75096914	0.0225	1.189	1.9261e-54	989	9791	3198957	38924976	0.0225	3.65256	0
RLC_famc1.7	910	31525	2207226	75096914	0.0163164	1.80136	4.0628e-66	472	9791	1347491	38924976	0.0163164	2.12165	3.17075e-128
RLG_famc13	1207	31525	3328681	75096914	0.0196303	2.258	6.80854e-119	428	9791	1331051	38924976	0.0196303	1.74196	5.65938e-62
RLG_famc20	37	31525	58637	75096914	0.0010884	0.7174	0.708953	27	9791	62611	38924976	0.0010884	1.47786	1.25643e-06
RLG_famc7.1	215	31525	536911	75096914	0.00625546	1.14293	0.219707	92	9791	225100	38924976	0.00625546	0.92446	0.000119465
RLG_famc7.3	406	31525	1108719	75096914	0.00928016	1.5909	5.35209e-11	152	9791	350485	38924976	0.00928016	0.970254	2.75256e-10
figure 7g
TE subfamily	enrichment of TE in TAD boundaries in subgenome-homoeo3 regions							enrichment of TE in TAD boundaries in subgenome-specific regions
	# TAD boudaries with each TE subfamily	# TAD boundaries	length of TAD boundaries overlapped with each TE subfamily	length of TAD boundaries overlapped with TE	ratio of TE in genome	enrichment	pvalue (chi-squared test)	# TAD boudaries with each TE subfamily	# TAD boundaries	length of TAD boundaries overlapped with each TE subfamily	length of TAD boundaries overlapped with TE	ratio of TE in genome	enrichment	pvalue (chi-squared test)
RLC_famc1.4	1505	18974	1885001	44445460	0.0116735	3.63315	0	68	2684	60706	6068366	0.0116735	0.856956	1.76848e-10
RLC_famc1.2	1301	18974	2720121	44445460	0.0223992	2.7323	0	62	2684	78742	6068366	0.0223992	0.579298	0.861383
RLC_famc1.3	776	18974	1895779	44445460	0.0197133	2.16372	5.09926e-92	34	2684	45757	6068366	0.0197133	0.382496	0.0119438
RLC_famc1.5	363	18974	671551	44445460	0.00601706	2.51112	2.81577e-117	12	2684	13596	6068366	0.00601706	0.372353	0.365235
RLC_famc1.6	1225	18974	3119492	44445460	0.0225	3.11942	2.47783e-306	45	2684	88229	6068366	0.0225	0.646185	0.0575922
RLC_famc1.7	800	18974	2076999	44445460	0.0163164	2.86408	8.60321e-164	18	2684	37015	6068366	0.0163164	0.373836	0.000140032
RLG_famc13	502	18974	1297979	44445460	0.0196303	1.48769	4.14785e-11	65	2684	140522	6068366	0.0196303	1.17963	0.108133
RLG_famc20	20	18974	35220	44445460	0.0010884	0.72807	0.973557	5	2684	11086	6068366	0.0010884	1.67847	0.356262
RLG_famc7.1	83	18974	161323	44445460	0.00625546	0.580243	0.00126935	19	2684	53764	6068366	0.00625546	1.41632	0.678008
RLG_famc7.3	126	18974	266091	44445460	0.00928016	0.64513	0.000196244	19	2684	41950	6068366	0.00928016	0.744912	0.280657

## Sheet: Supplementary Fig. 3
Supplementary Fig. 3
module	Description	# overlapped genes	% overlapped genes	PValue	FoldChange
module1	CC:chloroplast_thylakoid_membrane	764	11.8065	1.47E-321	6.64832
	CC:chloroplast_stroma	819	12.6565	5.98166e-295	5.43382
	CC:chloroplast_envelope	696	10.7557	6.91629e-276	6.16928
	BP:isopentenyl_diphosphate_biosynthetic_process	409	6.32051	2.66128e-183	7.4446
	BP:photosystem_II_assembly	274	4.23428	5.34395e-152	10.6738
	BP:thylakoid_membrane_organization	382	5.90326	3.72832e-151	6.27496
	BP:pentose-phosphate_shunt	297	4.58971	7.71472e-147	8.7181
	BP:NADPH_regeneration	256	3.95611	9.48491e-120	7.99305
	BP:rRNA_processing	293	4.52789	3.19925e-109	5.83655
	BP:chlorophyll_biosynthetic_process	227	3.50796	2.12706e-107	8.13929
module2	MF:nutrient_reservoir_activity	133	3.64984	5.11351e-56	6.33094
	BP:killing_of_cells_of_other_organism	74	2.03074	7.40082e-29	5.67612
	BP:response_to_salt_stress	259	7.10757	3.48503e-26	2.09463
	CC:aleurone_grain	36	0.987925	3.56818e-24	13.159
	BP:response_to_water_deprivation	155	4.25357	2.26538e-23	2.56095
	MF:serine-type_endopeptidase_inhibitor_activity	77	2.11306	1.02919e-22	4.19082
	BP:response_to_ethanol	35	0.960483	2.09394e-22	11.9112
	BP:response_to_arsenic-containing_substance	55	1.50933	3.26264e-22	5.85767
	CC:cytosol	524	14.3798	3.8151e-22	1.54619
	BP:response_to_cadmium_ion	201	5.51592	2.04844e-21	2.13994
module3	MF:peroxidase_activity	212	7.16216	1.1959e-108	8.10842
	BP:hydrogen_peroxide_catabolic_process	218	7.36486	9.93524e-103	7.17798
	BP:response_to_abiotic_stimulus	185	6.25	4.93348e-94	8.0276
	MF:heme_binding	314	10.6081	5.95099e-92	4.13781
	BP:oxidation-reduction_process	624	21.0811	8.31779e-90	2.41117
	BP:cellular_oxidant_detoxification	189	6.38514	1.98357e-88	7.12408
	CC:extracellular_region	428	14.4595	3.04466e-87	3.05114
	CC:plant-type_cell_wall	273	9.22297	1.96211e-74	3.8931
	BP:cellular_response_to_hydrogen_peroxide	131	4.42568	1.4386e-52	5.84444
	BP:response_to_nitrate	151	5.10135	9.70809e-49	4.59041
module4	BP:nucleosome_assembly	330	21.5405	0	30.6599
	CC:nucleosome	323	21.0836	0	28.9774
	MF:protein_heterodimerization_activity	312	20.3655	1.22479e-283	21.4367
	BP:DNA_metabolic_process	331	21.6057	1.9823e-247	13.7041
	MF:DNA_binding	430	28.0679	7.06271e-138	4.09115
	CC:nucleolus	258	16.8407	9.27164e-112	5.94167
	BP:metabolic_process	548	35.7702	1.46674e-87	2.38729
	BP:biosynthetic_process	224	14.6214	1.90957e-84	5.10029
	BP:chromatin_silencing	102	6.65796	8.57308e-84	18.0034
	BP:cell_population_proliferation	116	7.5718	6.23501e-74	10.8203
module5	MF:ADP_binding	64	7.07182	6.13459e-09	2.27621
	CC:plasmodesma	85	9.39227	4.35835e-08	1.90406
	BP:defense_response	73	8.0663	8.98837e-08	1.99012
	CC:vacuolar_membrane	52	5.74586	9.12243e-08	2.33582
	BP:response_to_cadmium_ion	52	5.74586	3.58689e-07	2.22915
	BP:protein_phosphorylation	119	13.1492	1.8554e-06	1.56363
	CC:proteasome_core_complex	9	0.994475	1.03885e-05	9.24956
	CC:nucleolus	49	5.41436	4.16143e-05	1.91027
	BP:chlorophyll_catabolic_process	15	1.65746	4.64962e-05	3.9563
	BP:negative_regulation_of_cell_differentiation	12	1.32597	6.36455e-05	4.8331
module6	BP:response_to_chitin	115	20.9091	2.38488e-78	10.8509
	BP:response_to_carbohydrate	105	19.0909	1.71218e-70	10.6612
	BP:response_to_wounding	98	17.8182	5.10423e-53	7.60752
	BP:response_to_mechanical_stimulus	43	7.81818	1.21503e-46	32.4427
	BP:respiratory_burst_involved_in_defense_response	56	10.1818	7.5316e-46	16.1311
	BP:response_to_absence_of_light	31	5.63636	2.63659e-38	49.0414
	BP:ethylene_biosynthetic_process	43	7.81818	1.00311e-31	13.1184
	BP:ethylene-activated_signaling_pathway	41	7.45455	3.61626e-26	10.0787
	BP:defense_response_to_fungus	61	11.0909	7.77018e-26	5.59948
	BP:regulation_of_jasmonic_acid_mediated_signaling_pathway	20	3.63636	1.96607e-24	47.8452
module7	BP:cuticle_development	28	9.49153	1.42264e-29	28.6849
	BP:lipid_catabolic_process	35	11.8644	1.61384e-29	16.5169
	BP:response_to_hormone	35	11.8644	6.36176e-27	13.6467
	BP:cellular_response_to_chemical_stimulus	29	9.83051	2.27301e-19	10.4908
	BP:very_long-chain_fatty_acid_metabolic_process	18	6.10169	4.35112e-17	21.9439
	BP:response_to_other_organism	33	11.1864	6.57654e-17	6.90061
	BP:cutin_biosynthetic_process	14	4.74576	9.00845e-17	42.6688
	BP:9,9'-di-cis-zeta-carotene_desaturation_to_7,9,7',9'-tetra-cis-lycopene	13	4.40678	1.58816e-16	52.2475
	MF:hydrolase_activity,_acting_on_ester_bonds	23	7.79661	1.73178e-13	8.38668
	BP:response_to_salicylic_acid	22	7.45763	4.44505e-13	8.55969
module8	MF:RNA_polymerase_II_regulatory_region_sequence-specific_DNA_binding	19	10.9195	7.54522e-23	40.6248
	BP:maintenance_of_inflorescence_meristem_identity	13	7.47126	2.28389e-20	110.422
	BP:negative_regulation_of_cell_differentiation	17	9.77011	1.58347e-19	35.6117
	BP:stem_cell_development	17	9.77011	2.04096e-19	35.0202
	MF:DNA-binding_transcription_factor_activity	33	18.9655	3.19197e-17	6.80029
	BP:maintenance_of_floral_meristem_identity	11	6.32184	8.4921e-17	101.801
	BP:floral_meristem_determinacy	11	6.32184	3.44181e-16	87.4448
	BP:positive_regulation_of_transcription_by_RNA_polymerase_II	19	10.9195	1.31523e-15	15.2015
	BP:regulation_of_timing_of_transition_from_vegetative_to_reproductive_phase	11	6.32184	2.61045e-14	55.0056
	BP:MAPK_cascade	20	11.4943	1.38716e-12	9.12529

## Sheet: Supplementary Fig. 4
Supplementary Fig. 4
TF	# TFBS pairs with K2P distance < 10			# TFBS pairs with K2P distance < 20			# TFBS pairs with K2P distance < 40
	A-A	B-B	D-D	A-A	B-B	D-D	A-A	B-B	D-D
AP2-DREB-1A-1	10	8	74	37	52	305	327	375	1407
AP2-DREB-1B-1	11	6	47	30	42	304	203	256	1216
AP2-DREB-1D-1	5	10	106	38	45	453	272	353	1513
AP2-DREB-2D-1	11	11	159	46	64	445	98	284	770
AP2-DREB-5B-3	55	96	529	130	187	1292	252	743	2432
AP2-ERF-4B-2	34	16	16	47	21	37	452	79	184
AP2-ERF-5B-2	1352	866	1216	2490	2144	1833	3400	3158	2958
AP2-ERF-6A-1	18	3	215	56	14	403	255	112	533
AP2-ERF-6D-1	5	0	34	11	3	59	109	65	314
AP2-RAV-4B-1	89	153	90	304	486	305	681	825	460
bZIP-2A-3	143	168	644	614	572	2644	4072	7365	10127
bZIP-3A-1	99	126	443	286	439	2009	699	1137	3875
C2H2-2A-1	1339	370	301	3465	1113	797	5318	3188	2027
C2H2-3A-1	266	198	2931	1723	516	7371	3251	1194	11433
GARP-G2-4A-1	137	371	112	1408	2308	1139	9429	8807	6107
HB-HD-ZIP-2A-2	715	580	150	1865	905	220	2879	1264	394
HB-HD-ZIP-6A-2	826	584	3910	2661	1328	7262	3432	1743	7967
HB-HD-ZIP-6B-2	685	899	2427	1827	1604	5949	2487	1963	7285
HB-PHD-6A-1	171	209	233	523	495	841	2808	1832	3600
HSF-U	888	3516	11996	1110	4565	13106	1992	10662	19012
MYB-2A-2	1040	4356	2920	1546	5771	5652	3249	8456	9624
MYB-7A-3	227	181	296	662	334	495	1473	593	832
NAC-2D-6	1990	84	4	2770	368	47	3336	869	126
NAC-3A-1	387	181	52	842	451	136	1038	1169	276
NAC-6A-1	3662	395	1245	4488	1232	1730	6244	2523	2933
NAC-6B-1	2694	408	1223	3842	1354	1848	5007	2581	2897
NAC-6D-1	9478	458	1044	10888	1677	1366	12215	2998	2565
NAC-7A-1	220	459	8412	941	2876	10414	1925	9201	14725
SBP-7B-2	362	989	320	669	1751	633	1061	2663	1498
Trihelix-2A-1	517	186	377	1060	391	1011	1813	916	2968

## Sheet: Supplementary Fig. 5
Supplementary Fig. 5
	subgenome	type of subgenome-specific TFBS	# subgenome-specific TFBS in TE	# subgenome-specific TFBS	ratio of subgenome-specific TFBS in TE
subgenome-specific TFBS	A	expanded	225651	270884	0.833017
	A	non-expanded	85302	209219	0.407716
	B	expanded	255594	308802	0.827695
	B	non-expanded	91539	220040	0.416011
	D	expanded	164691	198784	0.828492
	D	non-expanded	66084	175950	0.375584
subgenome-specific TFBS with DHS	A	expand	4175	11869	0.351757
	A	non-expand	10211	74135	0.137735
	B	expand	3125	12667	0.246704
	B	non-expand	10277	76300	0.134692
	D	expand	2019	9130	0.221139
	D	non-expand	8744	74490	0.117385

[truncated: 9 more sheets: Supplementary Fig. 6 , Supplementary Fig. 7, Supplementary Fig. 8 , Supplementary Fig. 9, Supplementary Fig. 10, Supplementary Fig. 11, Supplementary Fig. 12, Supplementary Fig. 13, Supplementary Fig. 14]
